# Supplementary material for: The impact of aminoglycoside exposure on soil and plant root-associated microbiota: a meta-analysis
Source: Environ Evid. 2025 Jul 10;14:12. doi: 10.1186/s13750-025-00365-6 (PMC12243174; doi:10.1186/s13750-025-00365-6)
Supplement: Supplementary file 2 — Supplementary Material 2 [file 13750_2025_365_MOESM2_ESM.csv]

Title	Authors	Abstract	Published Year	Published Month	Journal	Volume	Issue	Pages	Accession Number	DOI	Ref	Covidence #	Study	Notes	Tags
Growth of soil bacteria, on penicillin and neomycin, not previously exposed to these antibiotics.	Zhang Q; Dick WA	There is growing evidence that bacteria, in the natural environment (e.g. the soil), can exhibit naturally occurring resistance/degradation against synthetic antibiotics. Our aim was to assess whether soils, not previously exposed to synthetic antibiotics, contained bacterial strains that were not only antibiotic resistant, but could actually utilize the antibiotics for energy and nutrients. We i…	2014	Sep	Sci Total Environ	493		445-53		10.1016/j.scitotenv.2014.05.114	24956077	#953	Zhang 2014	Kathleen Bostick (2022-12-01 03:32:54)(Included): Microbial Diversity;
Alterations in soil microbial communities caused by treatments with penicillin or neomycin.	Zhang Q; Kang O; Jabeen S; Dick WA	Antibiotic residues in soils can lead to serious health risk and ecological hazards. In this study, the effects of penicillin and neomycin, two antibiotics widely used in animal production, were investigated on soil bacterial communities. Changes in the community structure were monitored using three 16S ribosomal DNA (rDNA) polymerase chain reaction-based approaches, including denaturing gradient…	2017	Aug	Environ Sci Pollut Res Int	24	22	18651-18662		10.1007/s11356-017-9530-3	28647881	#971	Zhang 2017
Soil texture-depending effects of doxycycline and streptomycin applied with manure on the bacterial community composition and resistome.	Blau K; Casadevall L; Wolters B; Van den Meersche T; Kreuzig R; Smalla K; Jechalke S	Veterinary antibiotics, bacteria carrying antibiotic resistance determinants located on mobile genetic elements and nutrients are spread on agricultural soil using manure as fertilizer. However, systematic quantitative studies linking antibiotic concentrations and antimicrobial resistance genes (ARGs) in manure and the environment are scarce but needed to assess environmental risks. In this micro…	2018	Feb	FEMS Microbiol Ecol	94	2			10.1093/femsec/fix145	29087461	#974	Blau 2018	Kathleen Bostick (2022-08-31 12:48:20)(Included): Outcome:Prevalence of Antibiotic Resistance;
Gentamicin Adsorption onto Soil Particles Prevents Overall Short-Term Effects on the Soil Microbiome and Resistome.	Sanchez-Cid C; Guironnet A; Wiest L; Vulliet E; Vogel TM	Antibiotics used in agriculture may reach the environment and stimulate the development and dissemination of antibiotic resistance in the soil microbiome. However, the scope of this phenomenon and the link to soil properties needs to be elucidated. This study compared the short-term effects of a range of gentamicin concentrations on the microbiome and resistome of bacterial enrichments and microc…	2021	Feb	Antibiotics (Basel)	10	2			10.3390/antibiotics10020191	33672037	#977	Sanchez-Cid 2021	Kathleen Bostick (2022-08-31 12:40:15)(Included): Outcome:Prevalence of Antibiotic Resistance;
Influence of soil use on prevalence of tetracycline, streptomycin, and erythromycin resistance and associated resistance genes.	Popowska M; Rzeczycka M; Miernik A; Krawczyk-Balska A; Walsh F; Duffy B	This study examined differences in antibiotic-resistant soil bacteria and the presence and quantity of resistance genes in soils with a range of management histories. We analyzed four soils from agricultural systems that were amended with manure from animals treated with erythromycin and exposed to streptomycin and/or oxytetracycline, as well as non-manure-amended compost and forest soil. Low con…	2012	Mar	Antimicrob Agents Chemother	56	3	1434-43		10.1128/AAC.05766-11	22203596	#978	Popowska 2012	Kathleen Bostick (2022-08-31 11:50:30)(Included): Outcome: Prevalence of Antibiotic Resistance; Kathleen Bostick (2022-03-30 14:50:02)(Select): wrong paper;
Challenging the concept of bacteria subsisting on antibiotics.	Walsh F; Amyes SG; Duffy B	Antibiotic resistance concerns have been compounded by a report that soil bacteria can catabolise antibiotics, i.e. break down and use them as a sole carbon source. To date this has not been verified or reproduced, therefore in this study soil bacteria were screened to verify and reproduce this hypothesis. Survival in high concentrations of antibiotics was initially observed; however, on further …	2013	Jun	Int J Antimicrob Agents	41	6	558-63		10.1016/j.ijantimicag.2013.01.021	23507409	#1001	Walsh 2013	Kathleen Bostick (2022-08-31 12:09:26)(Included): Outcome: Microbial Diversity; Kathleen Bostick (2022-03-30 15:24:36)(Select): wrong paper;
β-lactams and florfenicol antibiotics remain bioactive in soils while ciprofloxacin, neomycin, and tetracycline are neutralized.	Subbiah M; Mitchell SM; Ullman JL; Call DR	It is generally assumed that antibiotic residues in soils select for antibiotic-resistant bacteria. This assumption was tested by separately adding 10 different antibiotics (≥200 ppm) to three soil-water slurries (silt-loam, sand-loam, and sand; 20% soil [wt/vol]) and incubating mixtures for 24 h at room temperature. The antibiotic activity of the resultant supernatant was assessed by culturing a…	2011	Oct	Appl Environ Microbiol	77	20	7255-60		10.1128/AEM.05352-11	21856822	#1015	Subbiah 2011	Kathleen Bostick (2022-08-31 11:58:51)(Included): Outcome: Prevalence of Antibiotic Resistance; Kathleen Bostick (2022-03-30 15:26:42)(Select): wrong paper;
Continuing Impacts of Selective Inhibition on Bacterial and Fungal Communities in an Agricultural Soil.	Pan Y; Wu Y; Li X; Zeng J; Lin X	Selective inhibition (SI) has been routinely used to differentiate the contributions of bacteria and fungi to soil ecological processes. SI experiments typically measured rapid responses within hours since the addition of inhibitor, but the long-term effects of selective biocides on microbial community composition and function were largely unknown. In this study, a microcosm experiment was perfor…	2019	Nov	Microb Ecol	78	4	927-935		10.1007/s00248-019-01364-0	30911770	#1024	Pan 2019	Kathleen Bostick (2022-08-31 12:44:45)(Included): Outcome:Microbial Diversity; Mentewab Ayalew (2022-04-16 06:12:44)(Select): Reference within looks interesting: 30. Badalucco L, Pomaré F, Grego S, Landi L, Nannipieri P (1994) Activity and degradation of streptomycin and cycloheximide in soil. Biol Fertil Soils 18(4):334–340; Mentewab Ayalew (2022-04-16 06:12:23)(Select): Added the correct paper;…
Practical survey on antibiotic-resistant bacterial communities in livestock manure and manure-amended soil.	Yang Q; Wang R; Ren S; Szoboszlay M; Moe LA	Through livestock manure fertilization, antibiotics, antibiotic-resistant bacteria and genes are transferred to agricultural soils, resulting in a high prevalence of antibiotic-resistant bacteria in the soil. It is not clear, however, whether a correlation exists between resistant bacterial populations in manure and manure-amended soil. In this work, we demonstrate that the prevalence of cephalex…	2016		J Environ Sci Health B	51	1	14-23		10.1080/03601234.2015.1080481	26513264	#1040	Yang 2016	Kathleen Bostick (2022-08-31 12:11:20)(Included): Outcome: Prevalence of Antibiotic Resistance; Kathleen Bostick (2022-03-08 10:51:34)(Select): Not sure if ARB's are being excluded from this study;
Effects of streptomycin, cycloheximide, Fungizone, captan, carbofuran, cygon, and PCNB on soil microorganisms.	Ingham ER; Coleman DC	Eight biocides were chosen to determine whether they had any effects on nontarget organisms in soil and to what extent they would reduce their target populations under laboratory experimental conditions. A simplified microcosm system was utilized in which reduced species arrays that included field populations of either only bacteria and fungi, or bacteria, fungi, and protozoa (no nematodes, arthr…	1984	Dec	Microb Ecol	10	4	345-58		10.1007/BF02015559	24221177	#1045	Ingham 1984	Kathleen Bostick (2022-08-31 12:22:18)(Included): Outcome:Microbial Diversity;
Streptomycin use in apple orchards did not increase abundance of mobile resistance genes.	Duffy B; Holliger E; Walsh F	Streptomycin is used as a first-line defense and tetracycline as a second-line defense, in the fight against fire blight disease in apple and pear orchards. We have performed the first study to quantitatively analyze the influence of streptomycin use in agriculture on the abundance of streptomycin and tetracycline resistance genes in apple orchards. Flowers, leaves, and soil were collected from t…	2014	Jan	FEMS Microbiol Lett	350	2	180-9		10.1111/1574-6968.12313	24164283	#1047	Duffy 2014	Jessica Coates (2023-01-06 00:07:10)(Included): Data is included in supplemental file at https://academic.oup.com/femsle/article/350/2/180/565220?login=false; Kathleen Bostick (2022-08-31 12:34:04)(Included): Outcome: Prevalence of Antibiotic Resistance; Kathleen Bostick (2022-08-31 12:33:50)(Included): Outcome:Prevalence of Antibiotic Resistance;
Bacterial Growth Rates and Competition Affect Nodulation and Root Colonization by Rhizobium meliloti.	Li DM; Alexander M	The addition of streptomycin to nonsterile soil suppressed the numbers of bacterial cells in the rhizosphere of alfalfa (Medicago sativa L.) for several days, resulted in the enhanced growth of a streptomycin-resistant strain of Rhizobium meliloti, and increased the numbers of nodules on the alfalfa roots. A bacterial mixture inoculated into sterile soil inhibited the colonization of alfalfa root…	1986	Oct	Appl Environ Microbiol	52	4	807-11		10.1128/aem.52.4.807-811.1986	16347173	#1055	Li 1986	Kathleen Bostick (2022-08-31 06:41:05)(Included): Outcome: Soil suppression;
Distribution of the streptomycin-resistance transposon Tn5393 among phylloplane and soil bacteria from managed agricultural habitats.	Sundin GW; Monks DE; Bender CL	The distribution of the strA-strB streptomycin-resistance (Smr) genes associated with Tn5393 was examined in bacteria isolated from the phylloplane and soil of ornamental pear and tomato. Two ornamental pear nurseries received previous foliar applications of streptomycin, whereas the tomato fields had no prior exposure to streptomycin bactericides. Although the recovery of culturable Smr bacteria…	1995	Sep	Can J Microbiol	41	9	792-9		10.1139/m95-109	7585356	#1069	Sundin 1995	Kathleen Bostick (2022-08-31 12:43:04)(Included): Outcome:Prevalence of Antibiotic Resistance;
The impact of environmental contamination with antibiotics on levels of resistance in soil bacteria.	Popowska M; Miernik A; Rzeczycka M; Łopaciuk A	This study examined the effects of tetracycline and streptomycin on microorganisms in three different soil habitats: forest soil, agricultural soil, and compost. These antibiotics are commonly used in both medical and veterinary therapy as well as in the production of plant biomass and until quite recently, the production of animal biomass. Microcosms were used as model systems in which the numbe…	2010	Sep-Oct	J Environ Qual	39	5	1679-87		10.2134/jeq2009.0499	21043273	#1079	Popowska 2010	Kathleen Bostick (2022-08-31 11:50:57)(Included): Outcome: Microbial Diversity; Kathleen Bostick (2022-08-31 11:46:18)(Included): Outcome: Microbial Diversity;
Microbe-Mediated Germination of Ascospores of Monosporascus cannonballus.	Stanghellini ME; Kim DH; Waugh M	ABSTRACT Ascospores of Monosporascus cannonballus germinated readily in the rhizosphere of cantaloupe plants growing in field soil. However, little or no germination occurred in the rhizosphere of melon plants growing in field soil that was autoclaved prior to infestation with ascospores. The latter data suggested that root exudates alone do not stimulate ascospore germination and that the soil m…	2000	Mar	Phytopathology	90	3	243-7		10.1094/PHYTO.2000.90.3.243	18944615	#1128	Stanghellini 2000
Antibiotic resistance in soil and water environments.	Esiobu N; Armenta L; Ike J	Seven locations were screened for antibiotic-resistant bacteria using a modified agar dilution technique. Isolates resistant to high levels of antibiotics were screened for r plasmids. Low-level resistance (25 micro g x ml(-1)) was widespread for ampicillin, penicillin, tetracycline, vancomycin and streptomycin but not for kanamycin. Resistant populations dropped sharply at high antibiotic levels…	2002	Jun	Int J Environ Health Res	12	2	133-44		10.1080/09603120220129292	12396530	#1135	Esiobu 2002	Kathleen Bostick (2022-08-31 05:22:06)(Included): Outcome: Prevalence of Antibiotic Resistance;
Streptomycin application has no detectable effect on bacterial community structure in apple orchard soil.	Shade A; Klimowicz AK; Spear RN; Linske M; Donato JJ; Hogan CS; McManus PS; Handelsman J	Streptomycin is commonly used to control fire blight disease on apple trees. Although the practice has incited controversy, little is known about its nontarget effects in the environment. We investigated the impact of aerial application of streptomycin on nontarget bacterial communities in soil beneath streptomycin-treated and untreated trees in a commercial apple orchard. Soil samples were colle…	2013	Nov	Appl Environ Microbiol	79	21	6617-25		10.1128/AEM.02017-13	23974143	#1143	Shade 2013	Kathleen Bostick (2022-11-30 17:46:51)(Included): Microbial Diversity;
Efficacy of burning, tillage, and biocides in controlling bacteria released at field sites and effects on indigenous bacteria and fungi.	Donegan K; Fieland V; Fowles N; Ganio L; Seidler R	Decontamination treatments of burning and biocide application, alone and in combination with tillage, were evaluated for their ability to reduce populations of bacteria applied to the leaves of plants in field plots. In addition, the effects of these control methods on indigenous leaf and soil bacteria and fungi were assessed. Field plots of bush beans (Phaseolus vulgaris), sprayed with the bacte…	1992	Apr	Appl Environ Microbiol	58	4	1207-14		10.1128/aem.58.4.1207-1214.1992	1599240	#1193	Donegan 1992
Evaluation of kasugamycin for fire blight management, effect on nontarget bacteria, and assessment of kasugamycin resistance potential in Erwinia amylovora.	McGhee GC; Sundin GW	The emergence and spread of streptomycin-resistant strains of Erwinia amylovora in Michigan has necessitated the evaluation of new compounds effective for fire blight control. The aminoglycoside antibiotic kasugamycin (Ks) targets the bacterial ribosome and is particularly active against E. amylovora. The efficacy of Ks formulated as Kasumin 2L for control of fire blight was evaluated in six expe…	2011	Feb	Phytopathology	101	2	192-204		10.1094/PHYTO-04-10-0128	20923369	#1198	McGhee 2011	Kathleen Bostick (2022-08-31 12:24:33)(Included): Outcome:Prevalence of Antibiotic Resistance; Kathleen Bostick (2022-03-20 07:50:32)(Select): Kasugamycin- is this being added to our eligibility criteria?; Kathleen Bostick (2022-03-20 07:44:31)(Select): article: https://apsjournals.apsnet.org/doi/pdf/10.1094/PHYTO-04-10-0128;
Alteration of microbial community structure affects diesel biodegradation in an Arctic soil.	Bell TH; Yergeau E; F Juck D; G Whyte L; W Greer C	A wide range of microbial taxa are active in hydrocarbon-contaminated Arctic soils, and many are capable of hydrocarbon metabolism. The most effective hydrocarbon degraders may not naturally dominate following contamination events, so shifts in microbial abundance could potentially increase hydrocarbon biodegradation. In this study, we contaminated an Arctic soil with diesel and used gentamicin a…	2013	Jul	FEMS Microbiol Ecol	85	1	51-61		10.1111/1574-6941.12102	23488635	#1295	Bell 2013	Kathleen Bostick (2022-08-31 03:56:58)(Included): Outcome: Microbial Diversity;
Physical and chemical control of released microorganisms at field sites.	Donegan K; Seidler R; Matyac C	An important consideration in the environmental release of a genetically engineered microorganism is the capability for reduction or elimination of microorganism populations once their function is completed or if adverse environmental effects are observed. In this study the decontamination treatments of burning and biocide application, alone and in combination with tilling, were evaluated for the…	1991	Sep	Can J Microbiol	37	9	708-12		10.1139/m91-120	1954582	#1301	Donegan 1991	Kathleen Bostick (2022-08-31 04:26:43)(Included): Outcome: Prevalence of Antibiotic; Kathleen Bostick (2022-02-23 03:25:15)(Select): I did not see a significant decrease in population of bacteria in the presence of strept but I still think it should be included.; Kathleen Bostick (2022-02-23 03:25:13)(Select): I did not see a significant decrease in population of bacteria in the presence of strep…
Translocation of Streptomycin from Coleus Leaves and Its Effect on Rhizosphere Bacteria.	Davey CB; Papavizas GC	Autoradiographs showed that when streptomycin is applied to leaves of coleus plants (1000 to 3600 micrograms per plant) the antibiotic or some by-product is translocated laterally and downward. The translocated material does not alter rhizosphere microorganisms quantitatively. Gram-negative rhizosphere bacteria, however , are suppressed through the 8th day after treatment.	1961	Oct	Science	134	3487	1368-9		10.1126/science.134.3487.1368	17807345	#1362	Davey 1961	Kathleen Bostick (2022-08-31 04:07:37)(Included): Outcome: Microbial Diversity; Kathleen Bostick (2022-01-11 17:33:19)(Screen): not exactly the right population but full text review may provide useful info;
TN5 TO ASSESS SOIL FATE OF GENETICALLY MARKED BACTERIA - SCREENING FOR AMINOGLYCOSIDE-RESISTANCE ADVANTAGE AND LABELING SPECIFICITY	RECORBET, G; GIVAUDAN, A; STEINBERG, C; BALLY, R; NORMAND, P; FAURIE, G		1992		FEMS MICROBIOLOGY ECOLOGY	86	3	187-194	WOS:A1992HB41100001	10.1016/0378-1097(92)90781-I		#2448	RECORBET 1992	Kathleen Bostick (2022-08-31 11:52:37)(Included): Outcome: Prevalence of Antibiotic Resistance;
Spraying of oxytetracycline and gentamicin onto field-grown coriander did not affect the abundance of resistant bacteria, resistance genes, and broad host range plasmids detected in tropical soil bacteria	Rodriguez-Sanchez, C; Altendorf, K; Smalla, K; Lipski, A		2008		BIOLOGY AND FERTILITY OF SOILS	44	4	589-596	WOS:000253357700005	10.1007/s00374-007-0242-6		#2457	Rodriguez-Sanchez 2008	Kathleen Bostick (2022-08-31 11:54:54)(Included): Outcome: Prevalence of Antibiotic Resistance;
EFFECTS OF ANTIBIOTICS IN SOIL ON THE POPULATION-DYNAMICS OF TRANSPOSON TN5 CARRYING PSEUDOMONAS-FLUORESCENS	DEOLIVEIRA, RDB; WOLTERS, AC; VANELSAS, JD		1995		PLANT AND SOIL	175	2	323-333	WOS:A1995RU93700018			#2458	DEOLIVEIRA 1995	Kathleen Bostick (2022-08-31 04:31:40)(Included): Outcome: Microbial Diversity;
Restricted streptomycin use in apple orchards did not adversely alter the soil bacteria communities	Walsh, F; Smith, DP; Owens, SM; Duffy, B; Frey, JE		2014		FRONTIERS IN MICROBIOLOGY	4			WOS:000331698400001	10.3389/fmicb.2013.00383		#2481	Walsh 2014	Kathleen Bostick (2022-08-31 12:37:58)(Included): Outcome:Microbial Diversity; Ashanti Lawson (2022-07-14 01:53:58)(Included): wrong article linked;
ACTIVITY AND DEGRADATION OF STREPTOMYCIN AND CYCLOHEXIMIDE IN SOIL	BADALUCCO, L; POMARE, F; GREGO, S; LANDI, L; NANNIPIERI, P		1994		BIOLOGY AND FERTILITY OF SOILS	18	4	334-340	WOS:A1994PR63700010	10.1007/BF00570637		#2484	BADALUCCO 1994	Kathleen Bostick (2022-08-31 12:32:09)(Included): Outcome:Microbial Diversity; Kathleen Bostick (2022-08-31 12:31:16)(Included): Outcome:Microbial Diversity;
Distribution of streptomycin resistance and biosynthesis genes in streptomycetes recovered from different soil sites	Tolba, S; Egan, S; Kallifidas, D; Wellington, EMH		2002		FEMS MICROBIOLOGY ECOLOGY	42	2	269-276	WOS:000179450100013	10.1111/j.1574-6941.2002.tb01017.x		#2490	Tolba 2002	Kathleen Bostick (2022-03-30 15:24:22)(Select): wrong paper;
Fungi-to-bacteria ratio in soils of European Russia	Nadezhda D. Ananyeva	The selective inhibition technique by specific antibiotics (streptomycin, cycloheximide) applied to substrate-induced respiration (SIR) measurement was used to test the relative contribution of fungi to bacteria (F/B ratio) to the overall microflora-induced activity in soils of European Russia. Investigated soils covered a wide climatic transect and different ecosystem types including managed vs.…	2015		Archiv für Acker- und Pflanzenbau und Bodenkunde	v. 61	no. 4	pp. 427-446-2015 v.61 no.4	1.22105E+13	10.1080/03650340.2014.940916		#4679	Nadezhda 2015	Kathleen Bostick (2022-11-30 17:42:21)(Included): Microbial Diversity;
Distribution of Tetracycline and Streptomycin Resistance Genes and Class 1 Integrons in Enterobacteriaceae Isolated from Dairy and Nondairy Farm Soils	Velusamy Srinivasan	The prevalence of selected tetracycline and streptomycin resistance genes and class 1 integrons in Enterobacteriaceae (n = 80) isolated from dairy farm soil and nondairy soils was evaluated. Among 56 bacteria isolated from dairy farm soils, 36 (64.3%) were resistant to tetracycline, and 17 (30.4%) were resistant to streptomycin. Lower frequencies of tetracycline (9 of 24 or 37.5%) and streptomyci…	2008		Microbial ecology	v. 55	no. 2	pp. 184-193-2008 v.55 no.2	4.16313E+11	10.1007/s00248-007-9266-6		#4694	VelusamySrinivasan 2008	Kathleen Bostick (2022-12-01 03:28:14)(Included): Prevalence of Antibiotic Resistance; Kathleen Bostick (2022-08-29 14:57:48)(Screen): no exposure;
Manipulation of bacteria, fungi and protozoa by biocides in lodgepole pine forest soil microcosms: effects on organism interactions and nitrogen mineralization	Ingham, E.R.		1986		Canadian journal of soil science	v. 66	no. 2	pp. 261-272-1986 v.66 no.2	1.4853E+13	10.4141/cjss86-028		#4727	Ingham 1986	Kathleen Bostick (2022-11-30 17:39:41)(Included): Microbial Diversity;
A slurry microcosm study on the interaction between antibiotics and soil bacterial community	Xiaohong Dong	Antibiotics released in the environment have attracted great attention. The environmental emission control of antibiotics should be based on the degree of their negative impacts on the environment and ecology. Here, we conducted a series of soil slurry microcosm experiments to investigate the interactions between antibiotics and the soil bacterial community. In the soil slurry, distinctive behavi…	2020		Heliyon	v. 6	no. 2	pp. e03348--2020 v.6 no.2	7.01956E+13	10.1016/j.heliyon.2020.e03348		#4742	XiaohongDong 2020	Kathleen Bostick (2022-12-01 03:31:19)(Included): Soil Suppression;
Use of staining and inhibitors to separate fungal and bacterial activity in soil	Stamatiadis, S; Doran, JW; Ingham, ER		1990		Soil Biology and Biochemistry	22	1	81-88				#4794	Stamatiadis 1990	Kathleen Bostick (2022-12-01 03:09:39)(Included): Microbial Diversity; Mentewab Ayalew (2022-09-03 09:57:51)(Screen): similar to the nitrification papers;
Relationship between microbial composition and substrate use efficiency in a tropical soil	Bonner, M. T. L.; Shoo, L. P.; Brackin, R.; Schmidt, S.		2018		Geoderma	315					Bonner2018	#5162	Bonner 2018	Kathleen Bostick (2022-11-30 17:36:05)(Included): Microbial diversity; Mentewab Ayalew (2022-09-10 06:13:42)(Select): similar to denitrification papers;
Seed mucilage interacts with soil microbial community and physiochemical processes to affect seedling emergence on desert sand dunes	Hu, Dandan; Zhang, Shudong; Baskin, Jerry M; Baskin, Carol C; Wang, Zhaoren; Liu, Rong; Du, Juan; Yang, Xuejun; Huang, Zhenying		2019		Plant, Cell & Environment	42	2	591-605				#6359	Hu 2019	Kathleen Bostick (2022-11-30 17:05:54)(Included): Outcome: Microbial Diversity;
Assessing antibiotics biodegradation and effects at sub-inhibitory concentrations by quantitative microbial community deconvolution	Özel Duygan, Birge D; Gaille, Caroline; Fenner, Kathrin; Van der Meer, Jan R		2021		Frontiers in Environmental Science			407				#6450	ÖzelDuygan 2021	Kathleen Bostick (2022-11-30 17:11:28)(Included): Microbial Diversity; Kathleen Bostick (2022-11-30 17:10:16)(Included): Outcome: Microbial Diversity; Kathleen Bostick (2022-11-30 17:08:41)(Included): Outcome: Microbial Diversity;
Evaluation of the importance of bacteria in vertical flow microcosms using streptomycin sulfate as the bactericide	Wen, L Liu; Chong, B Zhang; Jiang, Wang; Xiao, C Pan		2013		African Journal of Microbiology Research	7	21	2629-2636				#7004	Wen 2013	Kathleen Bostick (2022-11-30 17:21:10)(Included): Microbial Diversity; Kathleen Bostick (2022-11-30 17:19:11)(Included): Outcome: Microbial Diversity;
Impact of eight widely consumed antibiotics on the growth and physiological profile of natural soil microbial communities	Pino-Otín, María Rosa; Ferrando, Natalia; Ballestero, Diego; Langa, Elisa; Roig, Francisco J; Terrado, Eva M		2022		Chemosphere	305		135473				#7250	Pino-Otín 2022	Kathleen Bostick (2022-11-30 17:14:46)(Included): Outcome: Microbial Diversity;
Differential impact of swine, bovine and poultry manure on the microbiome and resistome of agricultural grassland.	Tyrrell C; Do TT; Leigh RJ; Burgess CM; Brennan FP; Walsh F	Land spreading of animal manure is an essential process in agriculture. Despite the importance of grassland in global food security the potential of the grass phyllosphere as a reservoir of antimicrobial resistance (AMR) is unknown. Additionally, the comparative risk associated with different manure sources is unclear. Due to the One Health nature of AMR there is an urgent need to fully understan…	2023	Aug	Sci Total Environ	886		163926		10.1016/j.scitotenv.2023.163926	37156383	#8015	Tyrrell 2023	Jessica Coates (2024-05-02 08:26:03)(Included): Supplementary text is needed for full evaluation ;
Uptake of the Plant Agriculture-Used Antibiotics Oxytetracycline and Streptomycin by Cherry Radish─Effect on Plant Microbiome and the Potential Health Risk.	Yin L; Wang X; Li Y; Liu Z; Mei Q; Chen Z	Antibiotics are used to control certain bacterial diseases in plant agriculture. Understanding antibiotic uptake by edible vegetables after application and associated risks on plant microbiome and human health is critical. In this study, oxytetracycline and streptomycin, the two most commonly used antibiotics in plant agriculture, were applied to cherry radish via continuous soil drenching to stu…	2023	Mar	J Agric Food Chem	71	11	4561-4570		10.1021/acs.jafc.3c01052	36945880	#8019	Yin 2023	Jessica Coates (2024-04-29 07:24:19)(interventions): Second antibiotic intervention needs to be added;
Impact of soil supplemented with pig manure on the abundance of antibiotic resistant bacteria and their associated genes.	Akinduro A; Onyekwelu CI; Oyelumade T; Ajibade OA; Odetoyin B; Olaniyi OO	This study was conducted to evaluate the abundance of antibiotic resistant bacteria and their resistance genes from agriculture soil supplemented with pig manure. Uncultivable soil sample was supplemented with pig manure samples under microcosm experimental conditions and plated on Luria-Bertani (LB) agar incorporated with commercial antibiotics. The supplementation of soil with 15% pig manure re…	2023	Sep	J Antibiot (Tokyo)	76	9	548-562		10.1038/s41429-023-00633-y	37308603	#8022	Akinduro 2023
Effects of the coexistence of antibiotics and heavy metals on the fate of antibiotic resistance genes in chicken manure and surrounding soils	Shen, C.; He, M.; Zhang, J.; Liu, J.; Su, J.; Dai, J.		2023		Ecotoxicology and Environmental Safety	263				10.1016/j.ecoenv.2023.115367		#8536	Shen 2023
Preliminary assessment of bacterial antibiotic resistance and Candidatus Liberibacter asiaticus titer in three Florida commercial citrus groves	de Gracia Coquerel, M.; Wegerif, J.; McAuley, A.; Read, Q.D.; Chowdhury, N.; Jeong, K.C.; Morris, J.G.; Martins, S.J.; Goss, E.M.; Ascunce, M.S.		2023		Crop Protection	172				10.1016/j.cropro.2023.106350		#8566	deGraciaCoquerel 2023	Jessica Coates (2024-03-22 00:40:09)(population): Majority of information for extraction is in supplementary text;
Response of Nicandra physalodes (Linn.) Gaertn. and Its Rhizospheric Organisms to the Selective Pressures of High-Concentration Oxytetracycline, Ciprofloxacin, and Tobramycin	Xia, Z.; Lai, X.; Zhao, X.; Wang, L.; Gayuebumo, A.; Yin, X.; Ren, Z.; Chen, C.		2023		Agriculture (Switzerland)	13	9			10.3390/agriculture13091793		#8669	Xia 2023
Bacterial community assembly and antibiotic resistance genes in soils exposed to antibiotics at environmentally relevant concentrations	Chen, Z.; Zhang, W.; Peng, A.; Shen, Y.; Jin, X.; Stedtfeld, R.D.; Boyd, S.A.; Teppen, B.J.; Tiedje, J.M.; Gu, C.; Zhu, D.; Luo, Y.; Li, H.		2023		Environmental Microbiology	25	8	1439-1450		10.1111/1462-2920.16371		#8767	Chen 2023
Application of the biogas residue of anaerobic co-digestion of gentamicin mycelial residues and wheat straw as soil amendment: Focus on nutrients supply, soil enzyme activities and antibiotic resistance genes	Song, S.; Jiang, M.; Liu, H.; Dai, X.; Wang, P.		2023		Journal of Environmental Management	335				10.1016/j.jenvman.2023.117512		#8849	Song 2023
Shifts of Antibiotic Resistomes in Soil Following Amendments of Antibiotics-Contained Dairy Manure	Kang, J.; Liu, Y.; Chen, X.; Xu, F.; Xiong, W.; Li, X.		2022		International Journal of Environmental Research and Public Health	19	17			10.3390/ijerph191710804		#9981	Kang 2022
Contamination of long-term manure-fertilized Indian paddy soils with veterinary antibiotics: Impact on bacterial communities and antibiotics resistance genes	Kuppusamy, Saranya; Venkateswarlu, Kadiyala; Megharaj, Mallavarapu; Sellappa, Kanmani; Lee, Yong Bok	In the present study, we investigated the implication of long-term fertilization of Indian rice paddies with animal manures on the prevalence of veterinary antibiotics (VAs) residues, enrichment of soil microorganisms, and abundance of antibiotic resistance genes (ARGs). The most frequently detected antibiotics in Indian paddy soils were tetracyclines followed by sulfonamides. The soils long-term…	2023		Applied Soil Ecology	192		105106		https://doi.org/10.1016/j.apsoil.2023.105106		#10949	Kuppusamy 2023
Soil antibiotic abatement associates with the manipulation of soil microbiome via long-term fertilizer application	Li, Tingting; Li, Ruochen; Cao, Yifan; Tao, Chengyuan; Deng, Xuhui; Ou, Yannan; Liu, Hongjun; Shen, Zongzhuan; Li, Rong; Shen, Qirong	The effects of different fertilization on microbial communities and resistome in agricultural soils with a history of fresh manure application remains largely unclear. Here, soil antibiotic resistance genes (ARGs), mobile genetic elements (MGEs) and microbial communities were deciphered using metagenomics approach from a long-term field experiment with different fertilizer inputs. A total of 541 …	2022		Journal of Hazardous Materials	439		129704		https://doi.org/10.1016/j.jhazmat.2022.129704		#10954	Li 2022	Jessica Coates (2024-04-08 07:59:05)(Included): Supplementary text is needed to complete extractions;
Evaluation of Soil Suppressiveness of Various Japanese Soils against the Soybean Cyst Nematode <i>Heterodera glycines</i> and Its Relation with the Soil Chemical and Biological Properties	Yang, YY; Wu, JN; Perry, RN; Toyota, K	This study aimed to evaluate the suppressive potential of different soils on soybean cyst nematodes (SCN) and to estimate the suppressive mechanism. Fifteen soils (designated as soil A to O) from different agricultural fields with varying organic inputs were added with SCN-infested soil and grown with a green soybean variety. The SCN density in the soil at 6 weeks of soybean growth was markedly d…	2023		AGRONOMY-BASEL	13	11		WOS:001109397500001	10.3390/agronomy13112826		#12485	Yang 2023	Jessica Coates (2024-05-03 20:38:10)(outcomes): Effect of the Addition of Streptomycin on the Growth of Soybean Cyst Nematodes Data needs to be added here;
Intergration of <i>Pseudomonas fluorescens</i> and <i>Rosemarinus officinalis</i> for controlling of potato bacterial wilt	Abd El-Wahed, MH; Bereika, MFF; Abo-Elyousr, KAM; Almasoudi, NM	BackgroundBacterial wilt caused by Ralstonia solanacearum is considered one of the most important diseases that cause economic losses to many economic crops and spread in many regions around the world, especially in the subtropical tropics and some warm temperate regions of the world. In this study the aqueous plant extract of Rosemarinus officinalis and Pseudomonas fluorescens for their antagoni…	2023		EGYPTIAN JOURNAL OF BIOLOGICAL PEST CONTROL	33	1		WOS:000949021800001	10.1186/s41938-023-00677-0		#12536	AbdEl-Wahed 2023
