# Supplementary material for: The impact of aminoglycoside exposure on soil and plant root-associated microbiota: a meta-analysis
Source: Environ Evid. 2025 Jul 10;14:12. doi: 10.1186/s13750-025-00365-6 (PMC12243174; doi:10.1186/s13750-025-00365-6)
Supplement: Supplementary file 3 — Supplementary Material 3 [file 13750_2025_365_MOESM3_ESM.xlsx]

## Sheet: review_177912_excluded_csv_2024
Title	Authors	Published Year	Published Month	Journal	Volume	Issue	Pages	Accession Number	DOI	Ref	Covidence #	Study	Exclusion Reason
Antibiotic use in plant agriculture.	McManus PS; Stockwell VO; Sundin GW; Jones AL	2002		Annu Rev Phytopathol	40		443-65		10.1146/annurev.phyto.40.120301.093927	12147767	#943	McManus 2002	Wrong study design;
Soil amendment with sewage sludge affects soil prokaryotic community composition, mobilome and resistome.	Wolters B; Fornefeld E; Jechalke S; Su JQ; Zhu YG; Sørensen SJ; Smalla K; Jacquiod S	2019	Jan	FEMS Microbiol Ecol	95	1			10.1093/femsec/fiy193	30295723	#959	Wolters 2019	Wrong exposure;
Tracking resistomes, virulence genes, and bacterial pathogens in long-term manure-amended greenhouse soils.	Zhang H; Zhang Q; Song J; Zhang Z; Chen S; Long Z; Wang M; Yu Y; Fang H	2020	Sep	J Hazard Mater	396		122618		10.1016/j.jhazmat.2020.122618	32298867	#966	Zhang 2020	Wrong exposure;
Effects of Consecutive Streptomycin and Kasugamycin Applications on Epiphytic Bacteria in the Apple Phyllosphere.	Tancos KA; Cox KD	2017	Jan	Plant Dis	101	1	158-164		10.1094/PDIS-06-16-0794-RE	30682301	#967	Tancos 2017	Wrong population;
Antibiotic resistance genes and bacterial communities in cornfield and pasture soils receiving swine and dairy manures.	Chen Z; Zhang W; Yang L; Stedtfeld RD; Peng A; Gu C; Boyd SA; Li H	2019	May	Environ Pollut	248		947-957		10.1016/j.envpol.2019.02.093	30861417	#970	Chen 2019	Wrong exposure;
Soil bacterial communities of Sahara and Gibson deserts: Physiological and taxonomical characteristics.	Belov AA; Cheptsov VS; Vorobyova EA	2018		AIMS Microbiol	4	4	685-710		10.3934/microbiol.2018.4.685	31294242	#984	Belov 2018	Wrong comparator;
Development of Culture Medium for the Isolation of Flavobacterium and Chryseobacterium from Rhizosphere Soil.	Nishioka T; Elsharkawy MM; Suga H; Kageyama K; Hyakumachi M; Shimizu M	2016	Jun	Microbes Environ	31	2	104-10		10.1264/jsme2.ME15144	27098502	#987	Nishioka 2016	Wrong exposure;
Coevolution of antibiotic production and counter-resistance in soil bacteria.	Laskaris P; Tolba S; Calvo-Bado L; Wellington EM	2010	Mar	Environ Microbiol	12	3	783-96		10.1111/j.1462-2920.2009.02125.x	20067498	#989	Laskaris 2010	Wrong outcomes;
Comparative diversity of microbiomes and Resistomes in beef feedlots, downstream environments and urban sewage influent.	Zaheer R; Lakin SM; Polo RO; Cook SR; Larney FJ; Morley PS; Booker CW; Hannon SJ; Van Domselaar G; Read RR; McAllister TA	2019	Aug	BMC Microbiol	19	1	197		10.1186/s12866-019-1548-x	31455230	#991	Zaheer 2019	Wrong exposure;
Case study on the soil antibiotic resistome in an urban community garden.	Mafiz A; Perera LN; He Y; Zhang W; Xiao S; Hao W; Sun S; Zhou K; Zhang Y	2018	Aug	Int J Antimicrob Agents	52	2	241-250		10.1016/j.ijantimicag.2018.05.016	29857032	#995	Mafiz 2018	Wrong exposure;
Antibiotic resistance of bacteria isolated from heavy metal-polluted soils with different land uses.	Safari Sinegani AA; Younessi N	2017	Sep	J Glob Antimicrob Resist	10		247-255		10.1016/j.jgar.2017.05.012	28732786	#1014	SafariSinegani 2017	Wrong exposure;
Genetic Features of Antarctic Acinetobacter radioresistens Strain A154 Harboring Multiple Antibiotic-Resistance Genes.	Opazo-Capurro A; Higgins PG; Wille J; Seifert H; Cigarroa C; González-Muñoz P; Quezada-Aguiluz M; Domínguez-Yévenes M; Bello-Toledo H; Vergara L; González-Rocha G	2019		Front Cell Infect Microbiol	9		328		10.3389/fcimb.2019.00328	31608244	#1031	Opazo-Capurro 2019	Wrong outcomes;
Dynamics of bacterial composition and the fate of antibiotic resistance genes and mobile genetic elements during the co-composting with gentamicin fermentation residue and lovastatin fermentation residue.	Liu Y; Feng Y; Cheng D; Xue J; Wakelin S; Li Z	2018	Aug	Bioresour Technol	261		249-256		10.1016/j.biortech.2018.04.008	29673993	#1035	Liu 2018	Wrong exposure;
Evidence for different contributions of archaea and bacteria to the ammonia-oxidizing potential of diverse Oregon soils.	Taylor AE; Zeglin LH; Dooley S; Myrold DD; Bottomley PJ	2010	Dec	Appl Environ Microbiol	76	23	7691-08-01		10.1128/AEM.01324-10	20889792	#1072	Taylor 2010	Wrong exposure;
Effect of streptomycin treatment on bacterial community structure in the apple phyllosphere.	Yashiro E; McManus PS	2012		PLoS One	7	5	e37131		10.1371/journal.pone.0037131	22629357	#1078	Yashiro 2012	Wrong population;
Gentamicin resistance genes in environmental bacteria: prevalence and transfer.	Heuer H; Krögerrecklenfort E; Wellington EM; Egan S; van Elsas JD; van Overbeek L; Collard JM; Guillaume G; Karagouni AD; Nikolakopoulou TL; Smalla K	2002	Nov	FEMS Microbiol Ecol	42	2	289-302		10.1111/j.1574-6941.2002.tb01019.x	19709289	#1086	Heuer 2002	Wrong outcomes;
Enhancing Soybean Rhizosphere Colonization by Rhizobium japonicum.	Hossain AK; Alexander M	1984	Sep	Appl Environ Microbiol	48	3	468-72		10.1128/aem.48.3.468-472.1984	16346616	#1092	Hossain 1984	Wrong exposure;
Antibiotic resistance in bacteria isolated from vegetables with regards to the marketing stage (farm vs. supermarket).	Schwaiger K; Helmke K; Hölzel CS; Bauer J	2011	Aug	Int J Food Microbiol	148	3	191-6		10.1016/j.ijfoodmicro.2011.06.001	21700353	#1094	Schwaiger 2011	Wrong population;
Real-time PCR methods for quantitative monitoring of streptomycin and tetracycline resistance genes in agricultural ecosystems.	Walsh F; Ingenfeld A; Zampicolli M; Hilber-Bodmer M; Frey JE; Duffy B	2011	Aug	J Microbiol Methods	86	2	150-5		10.1016/j.mimet.2011.04.011	21549164	#1097	Walsh 2011	Wrong exposure;
Antibiotics from soil bacteria.	Smith T	2000	Mar	Nat Struct Biol	7	3	189-90		10.1038/73283	10700273	#1109	Smith 2000	Wrong study design;
Quantifying Attachment and Antibiotic Resistance of from Conventional and Organic Swine Manure.	Zwonitzer MR; Soupir ML; Jarboe LR; Smith DR	2016	Mar	J Environ Qual	45	2	609-17		10.2134/jeq2015.05.0245	27065408	#1118	Zwonitzer 2016	Wrong study design;
Uses of antimicrobials in plant agriculture.	Vidaver AK	2002	Jun	Clin Infect Dis	34 Suppl 3		S107-10		10.1086/340247	11988880	#1121	Vidaver 2002	Wrong study design;
Streptomycin as a selective agent to facilitate recovery and isolation of introduced and indigenous Sphingomonas from environmental samples.	Vanbroekhoven K; Ryngaert A; Bastiaens L; Wattiau P; Vancanneyt M; Swings J; De Mot R; Springael D	2004	Nov	Environ Microbiol	6	11	1123-36	GENBANK/AY190134GENBANK/AY190135GENBANK/AY190136GENBANK/AY190137GENBANK/AY190138GENBANK/AY190139GENBANK/AY190140GENBANK/AY190141GENBANK/AY190142GENBANK/AY190143GENBANK/AY190144GENBANK/AY190145GENBANK/AY190146GENBANK/AY190147GENBANK/AY190148GENBANK/AY19014	10.1111/j.1462-2920.2004.00654.x	15479246	#1151	Vanbroekhoven 2004	Wrong outcomes;
The evolution of no-cost resistance at sub-MIC concentrations of streptomycin in Streptomyces coelicolor.	Westhoff S; van Leeuwe TM; Qachach O; Zhang Z; van Wezel GP; Rozen DE	2017	May	ISME J	11	5	1168-1178		10.1038/ismej.2016.194	28094796	#1153	Westhoff 2017	Wrong population;
Occurrence of antibiotic-resistant bacteria on hydroponically grown butterhead lettuce (Lactuca sativa var. capitata).	Srichamnong W; Kalambaheti N; Woskie S; Kongtip P; Sirivarasai J; Matthews KR	2021	Mar	Food Sci Nutr	9	3	1460-1470		10.1002/fsn3.2116	33747460	#1162	Srichamnong 2021	Wrong population;
Homologous Streptomycin Resistance Gene Present among Diverse Gram-Negative Bacteria in New York State Apple Orchards.	Norelli JL; Burr TJ; Lo Cicero AM; Gilbert MT; Katz BH	1991	Feb	Appl Environ Microbiol	57	2	486-91		10.1128/aem.57.2.486-491.1991	16348415	#1171	Norelli 1991	Wrong outcomes;
Molecular and functional characteristics, growth promoting effect and persistence of selected parent isolates and streptomycin resistant derivatives of rice rhizobacteria.	Boro RC; Goswami C; Thakuria D; Modi MK; Talukdar NC	2004	Dec	Indian J Exp Biol	42	12	1186-94			15623229	#1181	Boro 2004	Wrong exposure;
Antibiotic resistance of bacterial litter isolates.	Kelley TR; Pancorbo OC; Merka WC; Barnhart HM	1998	Feb	Poult Sci	77	2	243-7		10.1093/ps/77.2.243	9495488	#1183	Kelley 1998	Wrong population;
Biodiversity of phosphate solubilizing bacteria in rhizosphere of chickpea, mustard and wheat grown in different regions of Haryana.	Kundu BS; Nehra K; Yadav R; Tomar M	2009	Jun	Indian J Microbiol	49	2	120-7		10.1007/s12088-009-0016-y	23100760	#1192	Kundu 2009	Wrong exposure;
Selective infection of maize roots by streptomycin-resistant Azospirillum lipoferum and other bacteria.	Döbereiner J; Baldani VL	1979	Nov	Can J Microbiol	25	11	1264-9		10.1139/m79-199	540253	#1199	Döbereiner 1979	Wrong study design;
Antimicrobial resistance among Pseudomonas spp. and the Bacillus cereus group isolated from Danish agricultural soil.	Jensen LB; Baloda S; Boye M; Aarestrup FM	2001	Jun	Environ Int	26	2024-07-08	581-7		10.1016/s0160-4120(01)00045-9	11485227	#1222	Jensen 2001	Wrong population;
Toxicity of five protein synthesis inhibiting antibiotics and their mixture to limnic bacterial communities.	Brosche S; Backhaus T	2010	Sep	Aquat Toxicol	99	4	457-65		10.1016/j.aquatox.2010.06.008	20655118	#1288	Brosche 2010	Wrong outcomes;
The effect of streptomycin and actidione on respiration in the rhizosphere and non-rhizosphere soil.	Vancura V; Kunc F	1977		Zentralbl Bakteriol Parasitenkd Infektionskr Hyg	132	2024-05-06	472-8		10.1016/s0044-4057(77)80088-9	602474	#1296	Vancura 1977	Wrong outcomes;
Influence of agricultural practice on mobile bla genes: IncI1-bearing CTX-M, SHV, CMY and TEM in Escherichia coli from intensive farming soils.	Jones-Dias D; Manageiro V; Caniça M	2016	Jan	Environ Microbiol	18	1	260-72		10.1111/1462-2920.13021	26279315	#1298	Jones-Dias 2016	Wrong exposure;
A novel strategy for obtaining kanamycin resistance in Arabidopsis thaliana by silencing an endogenous gene encoding a putative chloroplast transporter.	Aufsatz W; Nehlin L; Voronin V; Schmidt A; Matzke AJ; Matzke M	2009	Feb	Biotechnol J	4	2	224-9		10.1002/biot.200800156	19226556	#1339	Aufsatz 2009	Wrong population;
Plant-affecting streptomycin-sensitive micro-organisms in barley monoculture soils.	Olsson S; Alström S	1996	Jun	New Phytol	133	2	245-252		10.1111/j.1469-8137.1996.tb01891.x	29681063	#1368	Olsson 1996	Wrong outcomes;
Evidence on possible Mycoplasma etiology of aster yellows disease I. Suppression of symptom development in plants by antibiotics.	Davis RE; Whitcomb RF	1970	Aug	Infect Immun	2	2	201-8		10.1128/iai.2.2.201-208.1970	16557820	#1376	Davis 1970	Wrong population;
[Resistance to antibiotics in strains of Azospirillum sp].	Alonso M; Giraudo A; Calzolari A	1987	Jan-Mar	Rev Argent Microbiol	19	1	27-31			3685393	#1394	Alonso 1987	Wrong outcomes;
[Directed screening of aminoglycoside antibiotic producers on selective media with gentamycin].	Bibikova MV; Ivanitskaia LP; Singal EM	1981	Jul	Antibiotiki	26	7	488-92			7023375	#1415	Bibikova 1981	No full-text available
Use of gentamicin in axenic culturing of ectomycorrhizal plants.	Kidd FA; Wullschleger SD; Dawley K; Reid CP	1982	Aug	Appl Environ Microbiol	44	2	506-8		10.1128/aem.44.2.506-508.1982	16346083	#1432	Kidd 1982	Wrong population;
A simple method for enumeration of antibiotic-producing microorganisms in the rhizosphere.	Neal JL Jr	1971	Aug	Can J Microbiol	17	8	1143-5		10.1139/m71-181	4938115	#1435	NealJLJr 1971	Wrong outcomes;
Factors controlling the biodegradation of 17beta-estradiol, estrone and 17alpha-ethinylestradiol in different natural soils.	Stumpe B; Marschner B	2009	Jan	Chemosphere	74	4	556-62		10.1016/j.chemosphere.2008.09.072	18990423	#1451	Stumpe 2009	Wrong exposure;
Global transcriptome and physiological responses of Acinetobacter oleivorans DR1 exposed to distinct classes of antibiotics.	Heo A; Jang HJ; Sung JS; Park W	2014		PLoS One	9	10	e110215	GEO/GSE38340GEO/GSE44428GEO/GSE58166GEO/GSE58167	10.1371/journal.pone.0110215	25330344	#1570	Heo 2014	Wrong outcomes;
Dairy farm age and resistance to antimicrobial agents in Escherichia coli isolated from dairy topsoil.	Jones SE; Burgos JM; Lutnesky MM; Sena JA; Kumar S; Jones LM; Varela MF	2011	Apr	Curr Microbiol	62	4	1139-46		10.1007/s00284-010-9839-3	21153729	#1740	Jones 2011	Wrong exposure;
Antimicrobial resistance and integron gene cassette arrays in commensal Escherichia coli from human and animal sources in IRI.	Kheiri R; Akhtari L	2016		Gut Pathog	8	1	40		10.1186/s13099-016-0123-3	27582900	#1765	Kheiri 2016	Wrong population;
Antibiotic resistance in agricultural soils: Source, fate, mechanism and attenuation strategy	Wang, J.; Wang, L.; Zhu, L.; Xing, B.	2020		Critical Reviews in Environmental Science and Technology					10.1080/10643389.2020.1835438		#1925	Wang 2020	Wrong study design;
Deciphering the mobility and bacterial hosts of antibiotic resistance genes under antibiotic selection pressure by metagenomic assembly and binning approaches	Zhao, Renxin; Yu, Ke; Zhang, Jiayu; Zhang, Guijuan; Huang, Jin; Ma, Liping; Deng, Chunfang; Li, Xiaoyan; Li, Bing	2020		Water Research	186		116318		https://doi.org/10.1016/j.watres.2020.116318		#2181	Zhao 2020	Wrong study design;
Metagenomic study focusing on antibiotic resistance genes from the sediments of River Yamuna	Das, Basanta Kumar; Behera, Bijay Kumar; Chakraborty, Hirak Jyoti; Paria, Prasenjit; Gangopadhyay, Aditi; Rout, Ajaya Kumar; Nayak, Kausalya Kumari; Parida, Pranaya Kumar; Rai, Anil	2020		Gene	758		144951		https://doi.org/10.1016/j.gene.2020.144951		#2224	Das 2020	Wrong exposure;
Application of pharmaceutical waste sludge compost alters the antibiotic resistome in soil under the Chinese cabbage system	Xiao, Zufei; Zhang, Yuan; Li, Gang; Carter, Laura J.; Wang, Hongtao; Ding, Jing; Chan, Faith Ka Shun; Hao, Yilong; Xu, Yaoyang	2021		Journal of Cleaner Production	291		125229		https://doi.org/10.1016/j.jclepro.2020.125229		#2303	Xiao 2021	Wrong exposure;
Microbial diversity and antibiotic resistome in swine farm environments	He, Liang-Ying; He, Lun-Kai; Liu, You-Sheng; Zhang, Min; Zhao, Jian-Liang; Zhang, Qian-Qian; Ying, Guang-Guo	2019		Science of The Total Environment	685		197-207		https://doi.org/10.1016/j.scitotenv.2019.05.369		#2325	He 2019	Wrong exposure;
Application of manure from cattle administered antibiotics has sustained multi-year impacts on soil resistome and microbial community structure	Shawver, Sarah; Wepking, Carl; Ishii, Satoshi; Strickland, Michael S.; Badgley, Brian D.	2021		Soil Biology and Biochemistry	157		108252		https://doi.org/10.1016/j.soilbio.2021.108252		#2343	Shawver 2021	Wrong exposure;
The soil resistome: The anthropogenic, the native, and the unknown	Cytryn, Eddie	2013		Soil Biology and Biochemistry	63		18-23		https://doi.org/10.1016/j.soilbio.2013.03.017		#2349	Cytryn 2013	Wrong study design;
Pharmaceutical exposure changed antibiotic resistance genes and bacterial communities in soil-surface- and overhead-irrigated greenhouse lettuce	Shen, Yike; Stedtfeld, Robert D.; Guo, Xueping; Bhalsod, Gemini D.; Jeon, Sangho; Tiedje, James M.; Li, Hui; Zhang, Wei	2019		Environment International	131		105031		https://doi.org/10.1016/j.envint.2019.105031		#2350	Shen 2019	Wrong exposure;
Agricultural activities affect the pattern of the resistome within the phyllosphere microbiome in peri-urban environments	Xiang, Qian; Zhu, Dong; Giles, Madeline; Neilson, Roy; Yang, Xiao-Ru; Qiao, Min; Chen, Qing-Lin	2020		Journal of Hazardous Materials	382		121068		https://doi.org/10.1016/j.jhazmat.2019.121068		#2353	Xiang 2020	Wrong exposure;
Profiles of antibiotic resistome with animal manure application in black soils of northeast China	Li, Sen; Yao, Qin; Liu, Junjie; Wei, Dan; Zhou, Baoku; Zhu, Ping; Cui, Xi’an; Jin, Jian; Liu, Xiaobing; Wang, Guanghua	2020		Journal of Hazardous Materials	384		121216		https://doi.org/10.1016/j.jhazmat.2019.121216		#2366	Li 2020	Wrong exposure;
On-farm soil resistome is modified after treating dairy calves with the antibiotic florfenicol	Liu, Jinxin; Yu, Feng; Call, Douglas R.; Mills, David A.; Zhang, Anyun; Zhao, Zhe	2021		Science of The Total Environment	750		141694		https://doi.org/10.1016/j.scitotenv.2020.141694		#2384	Liu 2021	Wrong exposure;
Acenaphthene biodegradation and structural and functional metagenomics of the microbial community of an acenaphthene-enriched animal charcoal polluted soil	Salam, Lateef B.; Obayori, Oluwafemi S.; Ilori, Mathew O.; Amund, Olukayode O.	2021		Biocatalysis and Agricultural Biotechnology	32		101951		https://doi.org/10.1016/j.bcab.2021.101951		#2389	Salam 2021	Wrong exposure;
Do manure-borne or indigenous soil microorganisms influence the spread of antibiotic resistance genes in manured soil?	Chen, Qing-Lin; An, Xin-Li; Li, Hu; Zhu, Yong-Guan; Su, Jian-Qiang; Cui, Li	2017		Soil Biology and Biochemistry	114		229-237				#2408	Chen 2017	Wrong exposure;
Impact of interspecific interactions on antimicrobial activity among soil bacteria	Tyc, Olaf; van den Berg, Marlies; Gerards, Saskia; van Veen, Johannes A; Raaijmakers, Jos M; De Boer, Wietse; Garbeva, Paolina	2014		Frontiers in microbiology	5		567				#2443	Tyc 2014	Wrong exposure;
Anthropogenic influence shapes the distribution of antibiotic resistant bacteria (ARB) in the sediment of Sundarban estuary in India	Bhattacharyya, Anish; Haldar, Anwesha; Bhattacharyya, Maitree; Ghosh, Abhrajyoti	2019		Science of the Total Environment	647		1626-1639				#2446	Bhattacharyya 2019	Wrong study design;
Effects of agricultural streptomycin and rhizobacteria Bs 8093 on soil microbial communities estimated by analysis of phospholipid fatty acids	Zhou, XZ; Zhang, QW; Liu, XX	2011		INDIAN JOURNAL OF AGRICULTURAL SCIENCES	81	12	1158-1163	WOS:000298123000010			#2472	Zhou 2011	No full-text available
STREPTOMYCIN-RESISTANT EPIPHYTIC BACTERIA WITH HOMOLOGOUS DNA FOR STREPTOMYCIN RESISTANCE IN MICHIGAN APPLE ORCHARDS	SOBICZEWSKI, P; CHIOU, CS; JONES, AL	1991		PLANT DISEASE	75	11	1110-1113	WOS:A1991GK68900007	10.1094/PD-75-1110		#2492	SOBICZEWSKI 1991	Wrong population;
Antibiotics in the Soil Environment-Degradation and Their Impact on Microbial Activity and Diversity.	Cycoń M; Mrozik A; Piotrowska-Seget Z	2019		Front Microbiol	10		338		10.3389/fmicb.2019.00338	30906284	#2500	Cycoń 2019	Wrong study design;
Metagenomic insights into the microbial community structure and resistomes of a tropical agricultural soil persistently inundated with pesticide and animal manure use	Salam, L.B.	2022		Folia Microbiologica					10.1007/s12223-022-00970-9		#2519	Salam 2022	Wrong exposure;
Plant-associated microbiota as a source of antagonistic bacteria against the phytopathogen Erwinia amylovora	Barbé, S.; Figàs-Segura, À.; Benada, M.; Navarro-Herrero, I.; Sampaio, T.M.; Biosca, E.G.; Marco-Noales, E.	2022		Environmental Microbiology Reports					10.1111/1758-2229.13064		#2522	Barbé 2022	Wrong population;
Antimicrobial resistance tendency and collateral sensitivity of Staphylococcus aureus adapted to antibiotics or extracts of medicinal plants grown in Viet Nam	Nguyen, T.-P.; Vu Thi, N.-A.; Nguyen Diep, X.-N.; Nguyen, T.N.; Bui, L.M.	2022		Letters in Applied Microbiology					10.1111/lam.13697		#2533	Nguyen 2022	Wrong exposure;
Antibacterial Effect of Phenolic Acids Derived from Rice Straw and in Combination with Antibiotics Against Escherichia coli	Wei, H.; Jin, Z.; Wang, Y.; Yang, F.; Xiao, Y.; Jiang, Y.; Hu, J.; Gao, M.-T.	2022		Applied Biochemistry and Biotechnology					10.1007/s12010-021-03650-5		#2537	Wei 2022	Wrong exposure;
Antimicrobic resistance genes horizontal transfer in soil under sub-inhibitory concentrations of antimicrobics	Yashi, L.; Mingyao, D.; Zhiqing, H.; Qi, L.; Meiling, P.; Xiaoyao, F.; Yunfei, L.; CHanghua, S.; Zujun, L.	2022		Acta Ecologica Sinica					10.1016/j.chnaes.2021.12.006		#2565	Yashi 2022	Wrong outcomes;
Antibiotic resistomes in water supply reservoirs sediments of central China: main biotic drivers and distribution pattern	Zhang, K.; Li, K.; Xin, R.; Han, Y.; Guo, Z.; Zou, W.; Wei, W.; Cui, X.; Zhang, Z.; Zhang, Y.	2022		Environmental Science and Pollution Research					10.1007/s11356-021-18095-w		#2574	Zhang 2022	Wrong exposure;
Netzahualcoyonol from Salacia multiflora (Lam.) DC. (Celastraceae) roots as a bioactive compound against gram-positive pathogens	da Cruz Nizer, W.S.; Ferraz, A.C.; Moraes, T.D.F.S.; Lima, W.G.; dos Santos, J.P.; Duarte, L.P.; Magalhães, C.L.D.B.; Vieira-Filho, S.A.; de Magalhães, J.C.	2021		Natural Product Research					10.1080/14786419.2021.2023865		#2587	daCruzNizer 2021	Wrong exposure;
Soil Bacteria in Urban Community Gardens Have the Potential to Disseminate Antimicrobial Resistance Through Horizontal Gene Transfer.	Mafiz A; He Y; Zhang W; Zhang Y	2021		Front Microbiol	12		771707		10.3389/fmicb.2021.771707	34887843	#2676	Mafiz 2021	Wrong study design;
The microbiome and resistome of apple fruits alter in the post-harvest period.	Wassermann B; Abdelfattah A; Müller H; Korsten L; Berg G	2022	Mar	Environ Microbiome	17	1	10		10.1186/s40793-022-00402-8	35256002	#2705	Wassermann 2022	Wrong population;
Identification of strA-strB Genes in Streptomycin-Resistant Pseudomonas syringae pv. actinidiae Biovar 2 Strains Isolated in Korea.	Lee YS; Kim GH; Koh YJ; Jung JS	2021	Oct	Plant Pathol J	37	5	489-493		10.5423/PPJ.NT.05.2021.0078	34847635	#2752	Lee 2021	Wrong outcomes;
Effects of long-term nitrogen & phosphorus fertilization on soil microbial, bacterial and fungi respiration and their temperature sensitivity on the Qinghai-Tibet Plateau.	Chen K; Zhou H; Wu Y; Zhao Z; Li Y; Qiao L; Liu G; Xue S	2022		PeerJ	10		e12851		10.7717/peerj.12851	35233293	#2920	Chen 2022	Wrong outcomes;
Phenolic compounds and interaction between aminoglycosides and natural products of Lygodium venustum SW against multiresistant bacteria.	Morais-Braga MF; Souza TM; Santos KK; Guedes GM; Andrade JC; Tintino SR; Sobral-Souza CE; Costa JG; Saraiva AA; Coutinho HD	2012		Chemotherapy	58	5	337-40		10.1159/000343044	23171666	#3048	Morais-Braga 2012	No full-text available
Streptomyces sp. AN090126 as a Biocontrol Agent against Bacterial and Fungal Plant Diseases.	Le KD; Yu NH; Park AR; Park DJ; Kim CJ; Kim JC	2022	Apr	Microorganisms	10	4			10.3390/microorganisms10040791	35456841	#3057	Le 2022	Wrong exposure;
Climate warming increases the proportions of specific antibiotic resistance genes in natural soil ecosystems.	Li Z; Sun A; Liu X; Chen QL; Bi L; Ren PX; Shen JP; Jin S; He JZ; Hu HW; Yang Y	2022	May	J Hazard Mater	430		128442		10.1016/j.jhazmat.2022.128442	35158246	#3358	Li 2022	Wrong exposure;
Mucilaginibacter sp. Strain Metal(loid) and Antibiotic Resistance Isolated from Estuarine Soil Contaminated Mine Tailing from the Fundão Dam.	Vasconcelos ALS; Andreote FD; Defalco T; Delbaje E; Barrientos L; Dias ACF; Gabriel FA; Bernardino AF; Núñez-Montero K	2022	Jan	Genes (Basel)	13	2			10.3390/genes13020174	35205220	#3428	VasconcelosALS 2022	Wrong exposure;
Antibiotic-resistantsoilbacteria in high-altitude (5000-6000 m) soilsoftheHimalaya	Blaž Stres	2011		Acta agriculturae Slovenica	v. 96	no. 2	pp. 81-86-2011 v.96 no.2	289445289445	10.2478/v10014-010-0019-8		#4665	BlažStres 2011	Wrong exposure;
Case study on the soil antibiotic resistome in an urban community garden	Abdullah Ibn Mafiz	2018		International journal of antimicrobial agents	v. 52	no. 2	pp. 241-250-2018 v.52 no.2	61121486112148	10.1016/j.ijantimicag.2018.05.016		#4667	AbdullahIbnMafiz 2018	Wrong exposure;
Coselection for resistance to multiple late‐generation human therapeutic antibiotics encoded on tetracycline resistance plasmids captured from uncultivated stream and soil bacteria	J.B. Herrick	2014		Journal of applied microbiology	v. 117	no. 2	pp. 380-389-2014 v.117 no.2	804942804942	10.1111/jam.12538		#4670	J 2014	Wrong population;
Detection of antibiotic resistance genes in culturable bacteria isolated from soils around mines in Hamedan, Iran	N. Younessi	2019		International journal of environmental science and technology	v. 16	no. 12	pp. 7643-7652-2019 v.16 no.12	67585246758524	10.1007/s13762-018-02178-2		#4671	N 2019	Wrong exposure;
Environmental monitoring of antibiotic resistance and impact of streptomycin use on orchard bacterial communities	Duffy, B.	2011		Acta horticulturae	v.	no. 896	pp. 483-488-2011 v. no.896	296571296571			#4673	Duffy 2011	Wrong study design;
Functional metagenomic characterization of antibiotic resistance genes in agricultural soils from China	Jian Qiang Su	2014		Environment international	v. 65		pp. 9-15-2014 v.65	54587935458793	10.1016/j.envint.2013.12.010		#4676	JianQiangSu 2014	Wrong study design;
Fungal and bacterial N2O production regulated by soil amendments of simple and complex substrates	Huaihai Chen	2015		Soil biology &amp; biochemistry	v. 84		pp. 116-126-2015 v.84	54035805403580	10.1016/j.soilbio.2015.02.018		#4677	HuaihaiChen 2015	Wrong outcomes;
Plant‐affecting streptomycin‐sensitive micro‐organisms in barley monoculture soils	STIG OLSSON	1996		new phytologist	v. 133	no. 2	pp. 245-252-1996 v.133 no.2	15241481524148	10.1111/j.1469-8137.1996.tb01891.x		#4684	STIGOLSSON 1996	Wrong comparator;
Quantifying Attachment and Antibiotic Resistance of Escherichia coli from Conventional and Organic Swine Manure	Martha R. Zwonitzer	2016		Journal of environmental quality	v. 45	no. 2	pp. 609-617-2016 v.45 no.2	6292262922	10.2134/jeq2015.05.0245		#4685	Martha 2016	Wrong population;
Reduction of Ralstonia solanacearum Population in Soil with the Use of Susceptible Cultivar of Tomato	Arwiyanto, T.	2011		Acta horticulturae	v.	no. 914	pp. 303-306-2011 v. no.914	305469305469			#4687	Arwiyanto 2011	No full-text available
Growth of soil bacteria, on penicillin and neomycin, not previously exposed to these antibiotics	Qichun Zhang	2014		Science of the total environment	v. 493		pp. 445-453-2014 v.493	54560225456022	10.1016/j.scitotenv.2014.05.114		#4703	QichunZhang 2014	Wrong study design;
Transformation of Acinetobacter sp. strain BD413(pFG4 delta nptII) with transgenic plant DNA in soil microcosms and effects of kanamycin on selection of transformants	Nielson, K.M.	2000		Applied and environmental microbiology	v. 66	no. 3	pp. 1237-1242-2000 v.66 no.3	19502931950293	10.1128/AEM.66.3.1237-1242.2000		#4710	Nielson 2000	Wrong outcomes;
The effect of soil moisture on the response by fungi and bacteria to nitrogen additions for N2O production	Lei Zhang	2021		Journal of forestry research	v. 32	no. 5	pp. 2037-2045-2021 v.32 no.5	75070287507028	10.1007/s11676-020-01262-z		#4712	LeiZhang 2021	Wrong outcomes;
β-Lactams and Florfenicol Antibiotics Remain Bioactive in Soils while Ciprofloxacin, Neomycin, and Tetracycline Are Neutralized	Murugan Subbiah	2011		Applied and environmental microbiology	v. 77	no. 20	pp. 7255-7260-2011 v.77 no.20	522015522015	10.1128/AEM.05352-11		#4713	MuruganSubbiah 2011	Wrong exposure;
Coevolution of antibiotic production and counter-resistance in soil bacteria	Laskaris, Paris	2010		Environmental microbiology	v. 12	no. 3	pp. 783-796-2010 v.12 no.3	538174538174	10.1111/j.1462-2920.2009.02125.x		#4717	Laskaris 2010	Wrong outcomes;
Contrasting Short-Term Antibiotic Effects on Respiration and Bacterial Growth Compromises the Validity of the Selective Respiratory Inhibition Technique to Distinguish Fungi and Bacteria	Rousk, Johannes	2009		Microbial ecology	v. 58	no. 1	pp. 75-85-2009 v.58 no.1	478797478797	10.1007/s00248-008-9444-1		#4718	Rousk 2009	Wrong outcomes;
Detection of Pathogens, Indicators, and Antibiotic Resistance Genes after Land Application of Poultry Litter	K. L. Cook	2014		Journal of environmental quality	v. 43	no. 5	pp. 1546-1558-2014 v.43 no.5	66646706664670	10.2134/jeq2013.10.0432		#4719	K 2014	Wrong exposure;
Evidence for Different Contributions of Archaea and Bacteria to the Ammonia-Oxidizing Potential of Diverse Oregon Soils	Taylor, Anne E.	2010		Applied and environmental microbiology	v. 76	no. 23	pp. 7691-7698-2010 v.76 no.23	423564423564	10.1128/AEM.01324-10		#4722	Taylor 2010	Wrong outcomes;
Soil Moisture and pH Control Relative Contributions of Fungi and Bacteria to N2O Production	Huaihai Chen	2015		Microbial ecology	v. 69	no. 1	pp. 180-191-2015 v.69 no.1	11992701199270	10.1007/s00248-014-0488-0		#4738	HuaihaiChen 2015	Wrong outcomes;
Survival of Two Strains of Rhizobium in Soil	S. K. A. Danso	1974		Soil Science Society of America journal	v. 38	no. 1	pp. 86-89-1974 v.38 no.1	66820286682028	10.2136/sssaj1974.03615995003800010028x		#4741	S 1974	No full-text available
Bacterial flora in the rhizosphere of sugarcane plant, Saccharum officinarum	Raol, B.V.	1991		World journal of microbiology &amp; biotechnology	v. 7	no. 3	pp. 431-432-1991 v.7 no.3	16301021630102	10.1007/BF00329413		#4743	Raol 1991	Wrong exposure;
Conversion of forest to agricultural land affects the relative contribution of bacteria and fungi to nitrification in humid subtropical soils	Jing Wang	2015		Acta agriculturæ Scandinavica	v. 65	no. 1	pp. 83-88-2015 v.65 no.1	12248631224863	10.1080/09064710.2014.967714		#4745	JingWang 2015	Wrong outcomes;
Microbial Removal of Atmospheric Carbon Tetrachloride in Bulk Aerobic Soils	Y. Mendoza	2011		Applied and environmental microbiology	v. 77	no. 17	pp. 5835-5841-2011 v.77 no.17	448270448270	10.1128/AEM.05341-11		#4753	Y 2011	Wrong outcomes;
Overview of concerns surrounding antibiotic use for control of fire blight	V. O. Stockwell	2014		Acta horticulturae		no. 1056	pp. 39-42-2014 no.1056	11990341199034			#4755	V 2014	Wrong study design;
Real-time PCR methods for quantitative monitoring of streptomycin and tetracycline resistance genes in agricultural ecosystems	F. Walsh	2011		Journal of microbiological methods	v. 86	no. 2	pp. 150-155-2011 v.86 no.2	847430847430	10.1016/j.mimet.2011.04.011		#4756	F 2011	Wrong exposure;
The significant contribution of fungi to soil N2O production across diverse ecosystems	Huaihai Chen	2014		Applied soil ecology	v. 73		pp. 70-77-2014 v.73	798280798280	10.1016/j.apsoil.2013.08.011		#4762	HuaihaiChen 2014	Wrong outcomes;
Antimicrobial-resistant E. coli and Enterococcus spp. Recovered from urban community gardens	Liyanage Nirasha Perera	2020		Food control	v. 108	no.	pp. 106857--2020 v.108 no.	66294076629407	10.1016/j.foodcont.2019.106857		#4765	LiyanageNirashaPerera 2020	Wrong exposure;
Differences in activity and N demand between bacteria and fungi in a microcosm incubation experiment with selective inhibition	A.M. Kooijman	2016		Applied soil ecology	v. 99		pp. 29-39-2016 v.99	52654785265478	10.1016/j.apsoil.2015.11.011		#4769	A 2016	Wrong comparator;
Evidence for Fungal Dominance of Denitrification and Codenitrification in a Grassland Soil	Ronald J. Laughlin	2002		Soil Science Society of America journal	v. 66	no. 5	pp. 1540-1548-2002 v.66 no.5	66783136678313	10.2136/sssaj2002.1540		#4772	Ronald 2002	Wrong outcomes;
Influence of agricultural practice on mobile bla genes: IncI1‐bearing CTX‐M, SHV, CMY and TEM in Escherichia coli from intensive farming soils	Daniela Jones‐Dias	2016		Environmental microbiology	v. 18	no. 1	pp. 260-272-2016 v.18 no.1	47919534791953	10.1111/1462-2920.13021		#4775	DanielaJones‐Dias 2016	Wrong exposure;
Determination of microbial biomass carbon and nitrogen in soil	Jenkinson, DS	1988		Advances in nitrogen cycling			368-386				#4790	Jenkinson 1988	Wrong exposure;
Bacterial community structure and microbial activity in different soils amended with biogas residues and cattle slurry	Abubaker, J; Cederlund, H; Arthurson, V; Pell, M	2013		Applied Soil Ecology	72		171-180				#4868	Abubaker 2013	Wrong exposure;
Impacts of anthropogenic activity on the ecology of class 1 integrons and integron-associated genes in the environment	Gaze, William H; Zhang, Lihong; Abdouslam, Nouradin A; Hawkey, Peter M; Calvo-Bado, Leo; Royle, Jeremy; Brown, Helen; Davis, Susan; Kay, Paul; Boxall, Alistair	2011		The ISME journal	5	8	1253-1261				#4877	Gaze 2011	Wrong exposure;
A multiplayer game: species of Clostridium, Acinetobacter, and Pseudomonas are responsible for the persistence of antibiotic resistance genes in manure‐treated soils	Leclercq, Sebastien Olivier; Wang, Chao; Sui, Zhihai; Wu, Hai; Zhu, Baoli; Deng, Ye; Feng, Jie	2016		Environmental microbiology	18	10	3494-3508				#4894	Leclercq 2016	Wrong exposure;
The fate of antibiotic resistance genes and class 1 integrons following the application of swine and dairy manure to soils	Sandberg, Kyle D; LaPara, Timothy M	2016		FEMS microbiology ecology	92	2					#4904	Sandberg 2016	Wrong exposure;
Taxonomy and chemical characterization of new antibiotics produced by Saccharothrix SA198 isolated from a Saharan soil	Boubetra, Dalila; Sabaou, Nasserdine; Zitouni, Abdelghani; Bijani, Christian; Lebrihi, Ahmed; Mathieu, Florence	2013		Microbiological research	168	4	223-230				#4942	Boubetra 2013	Wrong exposure;
Antibiotics as signals that trigger specific bacterial responses	Fajardo, Alicia; Martínez, José L	2008		Current opinion in microbiology	11	2	161-167				#5036	Fajardo 2008	Wrong study design;
Bacteria subsisting on antibiotics	Dantas, G.; Sommer, M.; Oluwasegun, R.; Church, G.	2008		Science	320				10.1126/science.1155157	Dantas2008	#5043	Dantas 2008	Wrong study design;
Antibiotic resistance gene spread due to manure application on agricultural fields	Heuer, H.; Schmitt, H.; Smalla, K.	2011		Curr Opin Microbiol	14				10.1016/j.mib.2011.04.009	Heuer2011	#5049	Heuer 2011	Wrong study design;
Antibiotic resistance gene abundances associated with antibiotics and heavy metals in animal manures and agricultural soils adjacent to feedlots in Shanghai	Ji, X.; Shen, Q.; Liu, F.; Ma, J.; Xu, G.; Wang, Y.; Wu, M.	2012		China J Hazard Mater	235				10.1016/j.jhazmat.2012.07.040	Ji2012	#5050	Ji 2012	Wrong exposure;
Effects of long term manure applications on the occurrence of antibiotics and antibiotic resistance genes (ARGs) in paddy soil: evidence from four field experiments in south of China	Tang, X. J.; Lou, C. L.; Wang, S. X.; Lu, Y. H.; Liu, M.; Hashmi, M. Z.; Liang, X. Q.; Li, Z. P.; Liao, Y. L.; Qin, W. J.; Fan, F.; Xu, J. M.; Brookes, P. C.	2015		Soil Biol Biochem	90				10.1016/j.soilbio.2015.07.027	Tang2015	#5069	Tang 2015	Wrong exposure;
Antibiotic resistance marker genes as environmental pollutants in GMO-pristine agricultural soils in Astria	Woegerbauer, M.; Zeinzinger, J.; Gottsberger, R. A.; Pascher, K.; Hufnagl, P.; Indra, A.; Fuches, R.; Hofrichter, J.; Kopacka, I.; Schleicher, C.; Schwaiz, M.; Steinwider, J.; Springer, B.; Nielsen, K. M.; Fuchs, K.	2015		Environ Pollut	206				10.1016/j.envpol.2015.07.028	Woegerbauer2015	#5074	Woegerbauer 2015	Wrong exposure;
Selective inhibition as a method for estimation of the relative activities of microbial populations in soils	Anderson, J. P. E.; Domsch, K. H.	1973		Bull Ecol Res Comm	17					Anderson1973	#5078	Anderson 1973	Wrong outcomes;
Fungal denitrification contributes significantly to N2O production in a highly acidic tea soil	Huang, Y.; Xiao, X.; Long, X.	2017		J Soils Sediments	17					Huang2017	#5149	Huang 2017	Wrong outcomes;
Development of substrate induced respiration (SIR) method combined with selective inhibition for estimating fungal and bacterial biomass in humic andosols	Nakamoto, T.; Wakahara, S.	2004		Plant Product Sci	7					Nakamoto2004	#5178	Nakamoto 2004	Wrong outcomes;
Microbial communities and their interactions in soil and rhizosphere ecosystems	Kent, A. D.; Triplett, E. W.	2002		Annu Rev Microbiol	56				10.1146/annurev.micro.56.012302.161120	Kent2002	#5207	Kent 2002	Wrong study design;
Antibiotic use in plant agriculture	McManus, P. S.; Stockwell, V. O.; Sundin, G. W.; Jones, A. L.	2002		Annu Rev Phytopathol	401				10.1146/annurev.phyto.40.120301.093927	McManus2002	#5210	McManus 2002	Wrong study design;
Antibiotic resistance with particular reference to soil microorganisms	Nwosu, V. C.	2001		Res Microbiol	152				10.1016/S0923-2508(01)01215-3	Nwosu2001	#5213	Nwosu 2001	Wrong study design;
Prevalence of nptII and Tn5 in kanamycin-resistant bacteria from different environments	Smalla, K.; Overbeek, L. S.; Pukall, R.; Elsas, J. D.	1993		FEMS Microbiol Ecol	13				10.1111/j.1574-6941.1993.tb00050.x	Smalla1993	#5224	Smalla 1993	Wrong study design;
Uses of antimicrobials in plant agriculture	Vidaver, A. K.	2002		Clin Infec Dis	34				10.1086/340247	Vidaver2002	#5230	Vidaver 2002	Wrong study design;
Unexpected diversity during community succession in the apple flower microbiome. MBio 4: e00602–e00612	Shade, A; McManus, PS; Handelsman, J	2013		PubMed Article							#5253	Shade 2013	Wrong population;
Microbial diversity and antimicrobial resistance profile in microbiota from soils of conventional and organic farming systems	Armalytė, Julija; Skerniškytė, Jūratė; Bakienė, Elena; Krasauskas, Renatas; Šiugždinienė, Rita; Kareivienė, Violeta; Kerzienė, Sigita; Klimienė, Irena; Sužiedėlienė, Edita; Ružauskas, Modestas	2019		Frontiers in microbiology	10		892				#5278	Armalytė 2019	Wrong exposure;
Diversity of herbaceous plants and bacterial communities regulates soil resistome across forest biomes	Hu, Hang‐Wei; Wang, Jun‐Tao; Singh, Brajesh K; Liu, Yu‐Rong; Chen, Yong‐Liang; Zhang, Yu‐Jing; He, Ji‐Zheng	2018		Environmental microbiology	20	9	3186-3200				#5292	Hu 2018	No full-text available
Large-scale metagenomic-based study of antibiotic resistance in the environment	Nesme, Joseph; Cécillon, Sébastien; Delmont, Tom O; Monier, Jean-Michel; Vogel, Timothy M; Simonet, Pascal	2014		Current biology	24	10	1096-1100				#5300	Nesme 2014	Wrong exposure;
Antimicrobial-resistant E. coli and Enterococcus spp. Recovered from urban community gardens	Perera, Liyanage Nirasha; Mafiz, Abdullah Ibn; Amarasekara, Nirosha Ruwani; Chang, Eric; Rao, Vidhya Bai Krishnoji; Zhang, Yifan	2020		Food Control	108		106857				#5301	Perera 2020	Wrong exposure;
Distribution pattern of antibiotic resistance genes and bacterial community in agricultural soil samples of Wuliangsuhai watershed. China	Shi, Wei; Liu, Yong; Li, Junjian; Zhang, Hong; Shi, Rui; Chen, Jianwen; Li, Hongjian	2020		Agriculture, Ecosystems & Environment	295		106884				#5304	Shi 2020	Wrong study design;
Antibiotics in soils: 1. Physico-chemical studies of antibiotic-clay complexes	Pinck, Louis A; Holton, William F; Allison, Franklin E	1961		Soil Science	91	1	22-28				#5439	Pinck 1961	Wrong outcomes;
ANTIBIOTICS IN SOILS: V. STABILITY AND RELEASE OF SOIL-ABSORBED ANTIBIOTICS	Soulides, DA; Pinck, LA; Allison, FE	1962		Soil Science	94	4	239-244				#5440	Soulides 1962	No full-text available
Effectiveness of selected chemicals in inhibiting Pseudomonas syringae pv. tomato in vitro and in controlling bacterial speck	Conlin, KC; McCarter, SM	1983		Plant disease	67	6	639-644				#5455	Conlin 1983	Wrong outcomes;
Effect of antibiotics in the environment on microbial populations.	Ding C; He J	2010	Jul	Appl Microbiol Biotechnol	87	3	925-41		10.1007/s00253-010-2649-5	20508933	#5547	Ding 2010	Wrong study design;
The role of antibiotics and antibiotic resistance in nature.	Aminov RI	2009	Dec	Environ Microbiol	11	12	2970-88		10.1111/j.1462-2920.2009.01972.x	19601960	#5568	Aminov 2009	Wrong study design;
Environmental pollution by antibiotics and by antibiotic resistance determinants.	Martinez JL	2009	Nov	Environ Pollut	157	11	2893-902		10.1016/j.envpol.2009.05.051	19560847	#5595	Martinez 2009	Wrong study design;
Plant agricultural streptomycin formulations do not carry antibiotic resistance genes.	Rezzonico F; Stockwell VO; Duffy B	2009	Jul	Antimicrob Agents Chemother	53	7	3173-07-01		10.1128/AAC.00036-09	19414583	#5603	Rezzonico 2009	Wrong outcomes;
Deciphering the rhizosphere microbiome for disease-suppressive bacteria.	Mendes R; Kruijt M; de Bruijn I; Dekkers E; van der Voort M; Schneider JH; Piceno YM; DeSantis TZ; Andersen GL; Bakker PA; Raaijmakers JM	2011	May	Science	332	6033	1097-100	GENBANK/HQ848634GENBANK/HQ848635GENBANK/HQ848636GENBANK/HQ848637GENBANK/HQ848638GENBANK/HQ848639GENBANK/HQ848640GENBANK/HQ848641GENBANK/HQ848642GENBANK/HQ848643GENBANK/HQ888764	10.1126/science.1203980	21551032	#5635	Mendes 2011	Wrong exposure;
A substrate-induced respiration (SIR) method for measurement of fungal and bacterial biomass on plant residues	Beare, M. H.; Neely, C. L.; Coleman, D. C.; Hargrove, W. L.	1990		Soil Biol Biochem	22				10.1016/0038-0717(90)90002-H	Beare1990	#5732	Beare 1990	Wrong outcomes;
The stability of antibiotics in soils	Jefferys, E.	1952		J Gen Microbiol	7				10.1099/00221287-7-3-4-295	Jefferys1952	#5763	Jefferys 1952	Wrong outcomes;
		2007								ref1	#5764		No full-text available
Novel antibiotics as inhibitors for the selective respiratory inhibition methods of measuring fungal:bacterial ratios in soils	Bailey, V. L.; Smith, J. L.; Bolton, H.	2003		Biol Fert Soils	38				10.1007/s00374-003-0620-7	Bailey2003	#5858	Bailey 2003	Wrong outcomes;
The effect of streptomycin on oxygen uptake and viability of resting suspensions of Escherichia coli	Paine, T. F.; Clark, L. S.	1953		Science	118				10.1126/science.118.3055.73	Paine1953	#5880	Paine 1953	Wrong outcomes;
Long-term manipulation of the microbes and microfauna of two subarctic heaths by addition of fungicide, bactericide, carbon and fertilizer	Schmidt, I. K.; Ruess, L.; Bååth, E.; Michelsen, A.; Ekelund, F.; Jonasson, S.	2000		Soil Biol Biochem	32				10.1016/S0038-0717(99)00207-2	Schmidt2000	#5885	Schmidt 2000	Wrong outcomes;
Evaluation of the selective respiratory inhibition methods for measuring the ratio of fungal:bacterial activity in acid agricultural soils	Velvis, H.	1997		Biol Fert Soils	25				10.1007/s003740050325	Velvis1997	#5891	Velvis 1997	Wrong population;
Soil microbial populations, community composition, and activity as affected by repeated applications of hog and cattle manure in eastern Saskatchewan	Freitas, J. R.; Schoenau, J. J.; Boyetchko, S. M.; Cyrenne, S. A.	2003		Can J Microbiol	49				10.1139/w03-069	Freitas2003	#6030	Freitas 2003	Wrong exposure;
Effectiveness of antibiotics to distinguish the contributions of fungi and bacteria to net nitrogen mineralization, nitrification and respiration	Land, L.; Badalucco, L.; Pomarě, F.; Nannipieri, P.	1993		Soil Biol Biochem	25				10.1016/0038-0717(93)90182-B	Land1993	#6124	Land 1993	Wrong outcomes;
Xu TT (2018b) Responses of soil nitrogen transformation and underlying microbial mechanisms to nitrogen deposition and rainfall reduction in Changbai Forests. Dissertation, University of Chinese Academy of Sciences, Beijing, China										ref62	#6154		Wrong outcomes;
	Alphei	1995		Biol Fertil Soils	19					Alphei1995	#6158	Alphei 1995	No full-text available
	Beare	1990		Soil Biol Biochem	22				10.1016/0038-0717(90)90002-H	Beare1990	#6166	Beare 1990	Wrong outcomes;
	Heilmann	1995		Biol Fertil Soils	19					Heilmann1995	#6172	Heilmann 1995	No full-text available
	Landi	1993		Soil Biol Biochem	25				10.1016/0038-0717(93)90182-B	Landi1993	#6176	Landi 1993	Wrong outcomes;
	Lin	1999		Soil Biol Biochem	31				10.1016/S0038-0717(99)00122-4	Lin1999	#6177	Lin 1999	Wrong exposure;
	Lin	1999		Soil Biol Biochem	31				10.1016/S0038-0717(99)00120-0	Lin1999	#6178	Lin 1999	Wrong outcomes;
	Scheu	1994		Soil Biol Biochem	26				10.1016/0038-0717(94)90093-0	Scheu1994	#6180	Scheu 1994	No full-text available
Bulk soil and maize rhizosphere resistance genes, mobile genetic elements and microbial communities are differently impacted by organic and inorganic fertilization	Wolters, Birgit; Jacquiod, Samuel; Sørensen, Søren J; Widyasari-Mehta, Arum; Bech, Tina B; Kreuzig, Robert; Smalla, Kornelia	2018		FEMS microbiology ecology	94	4	fiy027				#6196	Wolters 2018	Wrong exposure;
The impact of manure and soil texture on antimicrobial resistance gene levels in farmlands and adjacent ditches	Macedo, Gonçalo; Hernandez-Leal, Lucia; van der Maas, Peter; Heederik, Dick; Mevius, Dik; Schmitt, Heike	2020		Science of the Total Environment	737		139563				#6200	Macedo 2020	Wrong exposure;
Targeted metagenomics reveals inferior resilience of farm soil resistome compared to soil microbiome after manure application	Macedo, Gonçalo; van Veelen, H Pieter J; Hernandez-Leal, Lucia; van der Maas, Peter; Heederik, Dick; Mevius, Dik; Bossers, Alex; Schmitt, Heike	2021		Science of The Total Environment	770		145399				#6202	Macedo 2021	Wrong exposure;
Relationship between antibiotic resistance genes and microbial communities in farmland soil	Qifan, TIAN; Qishuang, HE; Anxiang, LU; Haiou, WANG	2020		Environmental Chemistry		5	1346-1355				#6209	Qifan 2020	Wrong study design;
Ecological effects of antibiotics on natural ecosystems: A review	Grenni, Paola; Ancona, Valeria; Caracciolo, Anna Barra	2018		Microchemical Journal	136		25-39				#6288	Grenni 2018	Wrong study design;
Evaluation of the selective respiratory inhibition method for measuring the ratio of fungal: bacterial activity in acid agricultural soils	Velvis, H	1997		Biology and Fertility of Soils	25	4	354-360				#6297	Velvis 1997	Wrong outcomes;
Transformation of Acinetobacter sp. strain BD413 (pFG4Δ nptII) with transgenic plant DNA in soil microcosms and effects of kanamycin on selection of transformants	Nielsen, Kaare M; van Elsas, Jan D; Smalla, Kornelia	2000		Applied and Environmental Microbiology	66	3	1237-1242				#6392	Nielsen 2000	Wrong outcomes;
Direct quantitative evaluation of the effects of biocides on Pseudomonas fluorescens in various nutrient media	Rodin, VB; Jigletsova, SK; Akimova, NA; Kholodenko, VP	2000		Applied biochemistry and Microbiology	36	6	609-612				#6425	Rodin 2000	Wrong exposure;
Antibiotrophs: the complexity of antibiotic-subsisting and antibiotic-resistant microorganisms	Woappi, Yvon; Gabani, Prashant; Singh, Arya; Singh, Om V	2016		Critical Reviews in Microbiology	42	1	17-30				#6444	Woappi 2016	Wrong study design;
Subsistence and complexity of antimicrobial resistance on a community‐wide level	Perri, Riccardo; Kolvenbach, Boris A; Corvini, Philippe FX	2020		Environmental Microbiology	22	7	2463-2468				#6448	Perri 2020	Wrong study design;
Does a drop in the bucket make a splash? Assessing the impact of antibiotic use on plants	McManus, Patricia S	2014		Current opinion in microbiology	19		76-82				#6460	McManus 2014	Wrong study design;
Use of Antibiotics in Agriculture	Stockwell, Virginia										#6470		Wrong study design;
Traitements des pommiers à la streptomycine et résistances aux antibiotiques dans l’environnement	Walsh, Fiona; Pelludat, Cosima; Duffy, Brion; Smith, Daniel P; Owens, Sarah M; Frey, Jürg E; Holliger, Eduard	2014		Recherche agronomique suisse			300				#6479	Walsh 2014	Wrong study design;
Occurrence of antibiotic resistance among bacilli in Brazilian soils and the possible involvement of resistance plasmids	Van Elsas, JD; Pereira, TPRR	1986		Plant and soil	94	2	213-226				#6503	VanElsas 1986	Wrong comparator;
Veterinary antibiotics in the aquatic and terrestrial environment	Kemper, Nicole	2008		Ecological indicators	8	1	2024-01-13				#6551	Kemper 2008	Wrong study design;
Fate and transport of antibiotic residues and antibiotic resistance genes following land application of manure waste	Chee‐Sanford, Joanne C; Mackie, Roderick I; Koike, Satoshi; Krapac, Ivan G; Lin, Yu‐Feng; Yannarell, Anthony C; Maxwell, Scott; Aminov, Rustam I	2009		Journal of environmental quality	38	3	1086-1108				#6552	Chee‐Sanford 2009	Wrong study design;
Method development and application to determine potential plant uptake of antibiotics and other drugs in irrigated crop production systems	Jones-Lepp, Tammy L; Sanchez, Charles A; Moy, Thomas; Kazemi, Reza	2010		Journal of agricultural and food chemistry	58	22	11568-11573				#6586	Jones-Lepp 2010	Wrong exposure;
Antibiotic resistance profile of bacterial isolates from animal farming aquatic environments and meats in a peri-urban community in Daejeon, Korea	Rho, Hyunjin; Shin, Bongjin; Lee, Okbok; Choi, Yu-Hyun; Rho, Jaerang; Lee, Jiyoung	2012		Journal of Environmental Monitoring	14	6	1616-1621				#6656	Rho 2012	Wrong population;
On the origin and distribution of antibiotic resistance: permafrost bacteria studies	Mindlin, SZ; Petrova, MA	2017		Molecular Genetics, Microbiology and Virology	32	4	169-179				#6660	Mindlin 2017	Wrong study design;
Sources and occurrence of antibiotic resistance in the environment	Gangle, Brian James	2005									#6662	Gangle 2005	Wrong study design;
Oxytetracycline and Gentamicin: Two Clinically relevant Antimicrobials Widely Used by Costa Rican Farmers. Implications of Their Use Outside Clinical Cettings and Request for Action	Sánchez, César Rodríguez	2008		Revista Médica de la Universidad de Costa Rica	2	2	64-71				#6686	Sánchez 2008	Wrong study design;
Soil antibiotics and transfer of antibiotic resistance genes affecting wildlife	Silva, Vanessa; Carvalho, Isabel; Igrejas, Gilberto; Poeta, Patrícia	2017		Antibiotics and Antibiotics Resistance Genes in Soils			313-325				#6701	Silva 2017	Wrong study design;
Whole genome sequencing data of Klebsiella aerogenes isolated from agricultural soil of Haryana, India	Mann, Avantika; Malik, Shikha; Rana, JS; Nehra, Kiran	2021		Data in Brief	38		107311				#6735	Mann 2021	Wrong outcomes;
Antibiotic Resistance of Bacteria Isolated from Soils	Vaughan, Jessica	2018									#6752	Vaughan 2018	Wrong study design;
Dynamics and evolution of efflux pump-mediated antibiotic resistance	Langevin, Ariel Marie	2021									#6766	Langevin 2021	Wrong study design;
Impacts from the use of antibiotics in livestock: methods of transmission of antibiotic resistance from livestock to humans	Walden, Kristin M	2016									#6770	Walden 2016	Wrong population;
Specific phenotypic, genomic, and fitness evolutionary trajectories toward antibiotic resistance induced by pesticide co-stressors in Escherichia coli	Xing, Yue; Kang, Xiaoxi; Zhang, Siwei; Men, Yujie	2021		bioRxiv							#6778	Xing 2021	Wrong exposure;
Complete genome analysis of multi drug resistant Klebsiella aerogenes for detection of antibiotic resistance genes in bacterial isolates prevalent in agricultural soils	Mann, Avantika; Rana, JS; Gaurav, Sharma; Nehra, Kiran	2022									#6784	Mann 2022	Wrong comparator;
Assessing the impact of wastewater irrigation on the dynamics of antibiotic resistance in agricultural setting	Onalenna, Onthatile	2021									#6789	Onalenna 2021	Wrong study design;
Fate of bacterial community, antibiotic resistance genes and gentamicin residues in soil after three-year amendment using gentamicin fermentation waste	Liu, Yuanwang; Cheng, Dengmiao; Xue, Jianming; Feng, Yao; Wakelin, Steve A; Weaver, Louise; Shehata, Ebrahim; Li, Zhaojun	2022		Chemosphere	291		132734				#6832	Liu 2022	Wrong exposure;
Structure of the manure resistome and the associated mobilome for assessing the risk of antimicrobial resistance transmission to crops	Buta-Hubeny, Martyna; Korzeniewska, Ewa; Hubeny, Jakub; Zieliński, Wiktor; Rolbiecki, Damian; Harnisz, Monika; Paukszto, Łukasz	2022		Science of the Total Environment	808		152144				#6853	Buta-Hubeny 2022	Wrong exposure;
Antibiotic use in agriculture and its impact on the terrestrial environment	Kumar, Kuldip; Gupta, Satish C; Chander, Yogesh; Singh, Ashok K	2005		Advances in agronomy	87		1-54				#6938	Kumar 2005	Wrong study design;
Review of the effects of 12 selected biocides on target and non-target soil organisms	Ingham, ER	1985		Crop Protection	4	1	3-32				#6954	Ingham 1985	Wrong study design;
Effect of soil disturbance and biocides on nematode communities and extracellular enzyme activity in soybean cyst nematode suppressive soil	Bao, Yong; Neher, Deborah A; Chen, Senyu	2011		Nematology	13	6	687-699				#6962	Bao 2011	Wrong outcomes;
The effects of antibiotics on the structure, diversity, and function of a soil microbial community	Piotrowska-Długosz, Anna	2017		Antibiotics and antibiotics resistance genes in soils			283-312				#6990	Piotrowska-Długosz 2017	Wrong study design;
Antibiotics and antibiotics resistance genes dissemination in soils	Cytryn, Eddie; Markiewicz, Zdzisław; Popowska, Magdalena	2017		Antibiotics and antibiotics resistance genes in soils			151-190				#7022	Cytryn 2017	Wrong study design;
Tolerance of pesticides and antibiotics among beneficial soil microbes recovered from contaminated rhizosphere of edible crops	Shahid, Mohammad; Khan, Mohammad Saghir	2022		Current research in microbial sciences	3		100091				#7026	Shahid 2022	Wrong exposure;
Influence of Soil Use on Prevalence of	Genes, Resistance; Tetracycline, Streptomycin	2012									#7036	Genes 2012	Wrong exposure;
Antibiotic bactericidal activity is countered by maintaining pH homeostasis in Mycobacterium smegmatis	Bartek, IL; Reichlen, MJ; Honaker, RW; Leistikow, RL; Clambey, ET; Scobey, MS; Hinds, AB; Born, SE; Covey, CR; Schurr, MJ	2016		Msphere	1	4	e00176-16				#7069	Bartek 2016	Wrong population;
Effects of substrate availability on growth and metabolism in soil microbes: Insights from theoretical modeling of studies of the Warburg effect and substrate-induced respiration	Swain, Anshuman; Fagan, William F	2020		bioRxiv							#7088	Swain 2020	Wrong exposure;
Overview of concerns surrounding antibiotic use for control of fire blight	Stockwell, VO	2013		XIII International Workshop on Fire Blight 1056			39-42				#7140	Stockwell 2013	Wrong study design;
Endophytic Bacterial Communities in Apple Leaves Are Minimally Impacted by Streptomycin Use for Fire Blight Management	Wallis, Anna; Gu, Ganyu; Ramachandran, Padmini; Reed, Elizabeth; Ottesen, Andrea; Nou, Xiangwu; Cox, Kerik D	2021		Phytobiomes Journal	5	3	350-361				#7141	Wallis 2021	Wrong population;
Resistance of environmental bacteria to heavy metals and antibiotics in selected New Zealand soils: a thesis presented in partial fulfilment of the requirements for the degree of Doctor of Philosophy in Health Sciences at Massey University, Wellington, Ne	Heydari, Ali	2020									#7187	Heydari 2020	Wrong study design;
An Overview of Antibiotic Resistance and Abiotic Stresses Affecting Antimicrobial Resistance in Agricultural Soils	Kaviani Rad, Abdullah; Balasundram, Siva K; Azizi, Shohreh; Afsharyzad, Yeganeh; Zarei, Mehdi; Etesami, Hassan; Shamshiri, Redmond R	2022		International Journal of Environmental Research and Public Health	19	8	4666				#7240	KavianiRad 2022	Wrong study design;
Responses of soil microbial communities to concentration gradients of antibiotic residues in typical greenhouse vegetable soils	Zhao, Lixia; Pan, Zheng; Sun, Baoli; Sun, Yang; Weng, Liping; Li, Xiaojing; Ye, Huike; Ye, Jianzhi; Pan, Xiaowei; Zhou, Bin	2022		Science of The Total Environment			158587				#7247	Zhao 2022	Wrong exposure;
Changes in bacterial community structure and antibiotic resistance genes in soil in the vicinity of a pharmaceutical factory	Zhu, Youchao; Zhang, Qi; Xu, Jiahui; Qu, Qian; Lu, Tao; Du, Benben; Ke, Mingjing; Zhang, Meng; Qian, Haifeng	2018		Ecotoxicology and Environmental Safety	158		87-93				#7248	Zhu 2018	No full-text available
Occurrence and reservoirs of antibiotic resistance genes in the environment	Séveno, Nadine A; Kallifidas, Dimitris; Smalla, Kornelia; van Elsas, Jan Dirk; Collard, Jean-Marc; Karagouni, Amalia D; Wellington, Elizabeth MH	2002		Reviews in medical microbiology	13	1	15-27				#7275	Séveno 2002	Wrong study design;
Culture-based study on the development of antibiotic resistance in a biological wastewater system treating stepwise increasing doses of streptomycin	Selvaraj, Ganesh-Kumar; Tian, Zhe; Zhang, Hong; Jayaraman, Mohanapriya; Yang, Min; Zhang, Yu	2018		AMB Express	8	1	2024-01-13				#7296	Selvaraj 2018	Wrong population;
Antibiotic resistance affects plant pathogens	Sundin, George W	2001		Science	291	5513	2551-2551				#7306	Sundin 2001	Wrong study design;
Progress of Streptomycin-Resistance of Pathogenic Bacteria of Plant	Li, Jie; Zhong, Jie; Huang, Jun; Zhao, Xiao; Zhu, Hongjian	2013		Biotechnology Bulletin		9	18				#7315	Li 2013	Wrong study design;
Effect of Kasugamycin Application on Antibiotic Resistance and the Role of Levan in Ooze Emergence in Erwinia amylovora	Gebben, Samantha	2016									#7317	Gebben 2016	Wrong study design;
Challenges in the measurement of antibiotics and in evaluating their impacts in agroecosystems: a critical review	Aga, Diana S; Lenczewski, Melissa; Snow, Daniel; Muurinen, Johanna; Sallach, J Brett; Wallace, Joshua S	2016		Journal of environmental quality	45	2	407-419				#7327	Aga 2016	Wrong study design;
Occurrence of seventeen veterinary antibiotics and resistant bacterias in manure-fertilized vegetable farm soil in four provinces of China	Wei, Ruicheng; He, Tao; Zhang, Shengxin; Zhu, Lei; Shang, Bin; Li, Zhaojun; Wang, Ran	2019		Chemosphere	215		234-240				#7331	Wei 2019	Wrong exposure;
Antibiotics in the environment: causes and consequences	Polianciuc, Svetlana Iuliana; Gurzău, Anca Elena; Kiss, Bela; Ştefan, Maria Georgia; Loghin, Felicia	2020		Medicine and pharmacy reports	93	3	231				#7334	Polianciuc 2020	Wrong study design;
Not all antibiotic use practices in food‐animal agriculture afford the same risk	Subbiah, Murugan; Mitchell, Shannon M; Call, Douglas R	2016		Journal of Environmental Quality	45	2	618-629				#7341	Subbiah 2016	Wrong study design;
Bioavailability of antibiotics at soil–water interfaces: A comparison of measured activities and equilibrium partitioning estimates	Menz, Jakob; Müller, Julia; Olsson, Oliver; Kümmerer, Klaus	2018		Environmental science & technology	52	11	6555-6564				#7346	Menz 2018	Wrong exposure;
Assessment of phytotoxicity and impact on the enzymatic activity of soil microorganisms caused by veterinary antibiotics used in Brazilian farms	Benassi-Borba, Leonardo; Dal’Lin, Carla MP; Testolin, Renan C; Batista Vieira, Neiva M; Tagliari Corrêa, Cristiane V; Bianchi, Ivan; Batista Barwinski, Marina J; Radetski, Claudemir M; Somensi, Cleder A	2021		Journal of Environmental Science and Health, Part B	56	7	675-684				#7370	Benassi-Borba 2021	Wrong exposure;
Antimicrobial and Antibiotic Resistance Genes in the Environment	Afzaal, Muhammad; Mirza, Safdar Ali; Arooj, Taha; Almas, Muniza; Ahmed, Sarfraz	2020		Antibiotics and Antimicrobial Resistance Genes			51-79				#7373	Afzaal 2020	Wrong study design;
Antibiotics and Resistant Genes in Paddy Soil	Afzaal, Muhammad; Mirza, Safdar Ali; Mir, Miuniza; Ahmed, Sarfraz; Rasul, Azhar; Nasir, Shabab; Waqas, Muhammad Yasir	2018		Environmental Pollution of Paddy Soils			99-112				#7376	Afzaal 2018	Wrong study design;
Antibiotic fate in the environment and during anaerobic digestion and composting	Mitchell, Shannon Mary	2013									#7377	Mitchell 2013	Wrong study design;
Fate of Antibiotics and AMR/ARGs in the Environment	Markiewicz, Zdzisław; Popowska, Magdalena	2020		Antibiotics and Antimicrobial Resistance Genes			297-318				#7378	Markiewicz 2020	Wrong study design;
Perspectives on the antibiotic contamination, resistance, metabolomics, and systemic remediation	Sodhi, Kushneet Kaur; Kumar, Mohit; Balan, Biji; Dhaulaniya, Amit Singh; Shree, Pallee; Sharma, Nitika; Singh, Dileep Kumar	2021		SN Applied Sciences	3	2	2024-01-25				#7398	Sodhi 2021	Wrong study design;
Absence of streptomycin resistance genes in antibiotic formulations	Rezzonico, F; Duffy, B; Stockwell, VO	2007		XI International Workshop on Fire Blight 793			415-417				#7602	Rezzonico 2007	Wrong population;
Long-term effects of manure and chemical fertilizers on soil antibiotic resistome	Xie, Wan-Ying; Yuan, Shuang-Ting; Xu, Ming-Gang; Yang, Xin-Ping; Shen, Qi-Rong; Zhang, Wen-Wen; Su, Jian-Qiang; Zhao, Fang-Jie	2018		Soil Biology and Biochemistry	122		111-119				#7632	Xie 2018	Wrong exposure;
Antibiotic resistance gene dissipation in soil microcosms amended with antibiotics and swine manure	Alt, Laura M; Iverson, Alyssa N; Soupir, Michelle L; Moorman, Thomas B; Howe, Adina	2021									#7668	Alt 2021	Wrong exposure;
Investigating Antibiotic Resistance in Urban Agricultural Environment Using Phenotypic, Genomic, and Metagenomic Tools	Mafiz, Abdullah Ibn	2018									#7682	Mafiz 2018	Wrong study design;
Heavy metals, antibiotics and nutrients affect the bacterial community and resistance genes in chicken manure composting and fertilized soil	Deng, Wenwen; Zhang, Anyun; Chen, Shujuan; He, Xueping; Jin, Lei; Yu, Xiumei; Yang, Shengzhi; Li, Bei; Fan, Liangqian; Ji, Lin	2020		Journal of Environmental Management	257		109980				#7697	Deng 2020	Wrong exposure;
Prevalence of streptomycin-resistant Erwinia amylovora in New York apple orchards	Tancos, KA; Villani, S; Kuehne, S; Borejsza-Wysocka, E; Breth, D; Carol, J; Aldwinckle, HS; Cox, KD	2016		Plant Disease	100	4	802-809				#7819	Tancos 2016	Wrong population;
Integration of acibenzolar-S-methyl with antibiotics for protection of pear and apple from fire blight caused by Erwinia amylovora	Johnson, KB; Smith, TJ; Temple, TN; Gutierrez, E; Elkins, RB; Castagnoli, SP	2016		Crop Protection	88		149-154				#7832	Johnson 2016	Wrong population;
Simultaneous analysis of kasugamycin and streptomycin in vegetables by liquid chromatography-tandem mass spectrometry	Alechaga, Élida; Moyano, Encarnación; Galceran, M Teresa	2015		Analytical Methods	7	8	3600-3607				#7834	Alechaga 2015	Wrong population;
Sensitivity of Erwinia amylovora in Illinois apple orchards to streptomycin, oxytetracyline, kasugamycin, and copper	Jurgens, AG; Babadoost, M	2013		Plant disease	97	11	1484-1490				#7846	Jurgens 2013	Wrong population;
Effect of kasugamycin, oxytetracycline, and streptomycin on in-orchard population dynamics of Erwinia amylovora on apple flower stigmas	Slack, Suzanne M; Walters, Kellie J; Outwater, Cory A; Sundin, George W	2021		Plant Disease	105	6	1843-1850				#7849	Slack 2021	Wrong population;
Managing fire blight: new lessons learned from the use of kasumin for blossom blight and apogee for shoot blight control	Sundin, George W	2014		NY State Fruit Q	22		2024-09-13				#7852	Sundin 2014	No full-text available
In vitro screening of antibacterial agents for suppression of fire blight disease in Korea	Lee, Min Su; Lee, Ingyeong; Kim, Sam Kyu; Oh, Chang-Sik; Park, Duck Hwan	2018		Research in Plant Disease	24	1	41-51				#7854	Lee 2018	No full-text available
Investigating the Distribution of Strains of Erwinia amylovora and Streptomycin Resistance in Apple Orchards in New York Using Clustered Regularly Interspaced Short Palindromic Repeat Profiles: A 6-Year Follow-Up	Wallis, Anna; Yannuzzi, Isabella M; Choi, Mei-Wah; Spafford, John; Fenn, Matthew; Ramachandran, Padmini; Timme, Ruth; Pettengill, James B; Cagle, Robin; Ottesen, Andrea	2021		Plant Disease	105	11	3554-3563				#7869	Wallis 2021	Wrong population;
Kasumin: Field results for fire blight management and evaluation of the potential for spontaneous resistance development in Erwinia amylovora	McGhee, GC; Sundin, GW	2010		XII International Workshop on Fire Blight 896			519-525				#7873	McGhee 2010	No full-text available
Bacterial diseases affecting apples John Norelli, USDA-ARS, USA	Evans, Kate	2017		Achieving sustainable cultivation of apples			427-448				#7881	Evans 2017	Wrong study design;
Effects of Antibiotic Applications on Epiphytic Bacteria in the Apple Phyllosphere	Tancos, Kiersten; Cox, Kerik										#7895		No full-text available
Purple passion fruit bacteria sensitivity to antibiotics and copper products	FARFÁN, LINA M; BENÍTEZ, SOLANGE V; HOYOS-CARVAJAL, LILLIANA M	2014		Revista Colombiana de Ciencias Hortícolas	8	1	20-33				#7903	FARFÁN 2014	Wrong population;
Antibiotics in agroecosystems: introduction to the special section	Franklin, Alison M; Aga, Diana S; Cytryn, Eddie; Durso, Lisa M; McLain, Jean E; Pruden, Amy; Roberts, Marilyn C; Rothrock Jr, Michael J; Snow, Daniel D; Watson, John E	2016		Journal of environmental quality	45	2	377-393				#7916	Franklin 2016	Wrong study design;
The incidence of antibiotic resistance within and beyond the agricultural ecosystem: A concern for public health	Iwu, Chidozie D; Korsten, Lise; Okoh, Anthony I	2020		Microbiologyopen	9	9	e1035				#7920	Iwu 2020	Wrong study design;
Antibiotics resistance in Rhizobium: type, process, mechanism and benefit for agriculture	Naamala, Judith; Jaiswal, Sanjay K; Dakora, Felix D	2016		Current microbiology	72	6	804-816				#7922	Naamala 2016	Wrong study design;
Exposure to dairy manure leads to greater antibiotic resistance and increased mass-specific respiration in soil microbial communities	Wepking, Carl; Avera, Bethany; Badgley, Brian; Barrett, John E; Franklin, Josh; Knowlton, Katharine F; Ray, Partha P; Smitherman, Crystal; Strickland, Michael S	2017		Proceedings of the Royal Society B: Biological Sciences	284	1851	20162233				#7923	Wepking 2017	Wrong exposure;
Antibiotic resistance genes (ARGs) in agricultural soils from the Yangtze River Delta, China	Sun, Jianteng; Jin, Ling; He, Tangtian; Wei, Zi; Liu, Xinyi; Zhu, Lizhong; Li, Xiangdong	2020		Science of The Total Environment	740		140001				#7928	Sun 2020	Wrong exposure;
Antibiotics and microbial resistance in Brazilian soils under manure application	Camotti Bastos, Marilia; Rheinheimer dos Santos, Danilo; Aubertheau, Élodie; de Castro Lima, José Augusto Monteiro; Le Guet, Thibaut; Caner, Laurent; Mondamert, Leslie; Labanowski, Jérôme	2018		Land Degradation & Development	29	8	2472-2484				#7932	CamottiBastos 2018	Wrong exposure;
Antibiotic resistance genes in the environment	Su, Jianqiang; Huang, Fuyi; Zhu, Yongguan	2013		Biodiversity Science	21	4	481				#7935	Su 2013	Wrong study design;
Detection of antibiotic resistance genes in culturable bacteria isolated from soils around mines in Hamedan, Iran	Younessi, N; Safari Sinegani, AA; Khodakaramian, Gh	2019		International journal of environmental science and technology	16	12	7643-7652				#7951	Younessi 2019	Wrong comparator;
Sources, occurrence, and environmental risk assessment of antibiotics and antimicrobial-resistant bacteria in aquatic environments of Poland	Korzeniewska, Ewa; Harnisz, Monika	2020		Polish River Basins and Lakes–Part II			179-193				#7957	Korzeniewska 2020	Wrong study design;
Cropland amendment with beef cattle manure minimally affects antimicrobial resistance	Miller, Eric; Spiehs, Mindy; Arthur, Terrance M; Woodbury, Bryan; Cortus, Erin; Chatterjee, Amitava; Rahman, Shafiqur; Schmidt, John W	2019		Journal of Environmental Quality	48	6	1683-1693				#7963	Miller 2019	Wrong exposure;
Antibiotic resistance in soil	Wang, Fang; Tiedje, James M	2020		Antibiotic Resistance in the Environment			267-293				#7969	Wang 2020	Wrong study design;
Dissipation of antibiotic resistance genes in manure-amended agricultural soil	He, Liang-Ying; He, Lun-Kai; Gao, Fang-Zhou; Wu, Dai-Ling; Zou, Hai-Yan; Bai, Hong; Zhang, Min; Ying, Guang-Guo	2021		Science of the Total Environment	787		147582				#7972	He 2021	Wrong exposure;
Commercial Soils as a Potential Vehicle for Antibiotic Resistance Transmission	Bellinger, Christina G	2017									#7988	Bellinger 2017	Wrong exposure;
Prevalence And Antimicrobial Resistance Of E. Coli And Enterococcus Species In Detroit Urban Agriculture	Perera, Liyanage Nirasha Wijayangi	2017									#7994	Perera 2017	Wrong outcomes;
EVALUATION OF ANTIBIOTIC RESISTANCE IN URBAN ENVIRONMENTS	XINZHU, YI	2015									#7995	XINZHU 2015	Wrong exposure;
On the use of antibiotics to control plant pathogenic bacteria: a genetic and genomic perspective.	Verhaegen M; Bergot T; Liebana E; Stancanelli G; Streissl F; Mingeot-Leclercq MP; Mahillon J; Bragard C	2023		Front Microbiol	14		1221478		10.3389/fmicb.2023.1221478	37440885	#8011	Verhaegen 2023	Wrong study design;
Metagenomic insights into the antibiotic resistomes of typical Chinese dairy farm environments.	Kang J; Liu Y; Chen X; Xu F; Wang H; Xiong W; Li X	2022		Front Microbiol	13		990272		10.3389/fmicb.2022.990272	36246251	#8087	Kang 2022	Wrong exposure;
Prevalence of Multiple Drug-Resistant Bacteria in the Main Campus Wastewater Treatment Plant of Wolaita Sodo University, Southern Ethiopia.	Adugna C; Sivalingam KM	2022		Int J Microbiol	2022		1781518		10.1155/2022/1781518	36466967	#8103	Adugna 2022	Wrong exposure;
Co-occurrence of antibiotic and metal resistance in long-term sewage sludge-amended soils: influence of application rates and pedo-climatic conditions.	Mokni-Tlili S; Hechmi S; Ouzari HI; Mechergui N; Ghorbel M; Jedidi N; Hassen A; Hamdi H	2023	Feb	Environ Sci Pollut Res Int	30	10	26596-26612		10.1007/s11356-022-23802-2	36369449	#8112	Mokni-Tlili 2023	Wrong exposure;
Antibiotic resistance genes and bacterial diversity: A comparative molecular study of treated sewage from different origins and their impact on irrigated soils.	Shekhawat SS; Kulshreshtha NM; Saini P; Upadhyay A; Gupta AB; Jenifer M H; Subramanian V; Kumari A; Pareek N; Vivekanand V	2022	Nov	Chemosphere	307	Pt 4	136175		10.1016/j.chemosphere.2022.136175	36030942	#8142	Shekhawat 2022	Wrong exposure;
Composting reduces the risks of antibiotic resistance genes in maize seeds posed by gentamicin fermentation waste.	Liu Y; Feng M; Johansen A; Cheng D; Xue J; Feng Y; Fan S; Li Z	2023	Apr	Sci Total Environ	870		161785		10.1016/j.scitotenv.2023.161785	36736399	#8150	Liu 2023	Wrong population;
The response regularity of biohydrogen production by anthracite H(2)-producing bacteria consortium to six conventional veterinary antibiotics.	Xiao D; He H; Yan X; Díaz ND; Chen D; Ma J; Zhang Y; Li J; Keita M; Julien EO	2022	Aug	J Environ Manage	315		115088		10.1016/j.jenvman.2022.115088	35483251	#8172	Xiao 2022	Wrong population;
Dynamic interplay between nano-enabled agrochemicals and the plant-associated microbiome	Ahmed, Temoor; Noman, Muhammad; Gardea-Torresdey, Jorge L; White, Jason C; Li, Bin	2023		Trends in Plant Science							#8207	Ahmed 2023	Wrong study design;
A case study on pharmaceutical residues and antimicrobial resistance genes in Costa Rican rivers: A possible route of contamination for feline and other species	Vargas-Villalobos, S.; Hernández, F.; Fabregat-Safont, D.; Salas-González, D.; Quesada-Alvarado, F.; Botero-Coy, A.M.; Esperón, F.; Martín-Maldonado, B.; Monrós-Gonzalez, J.; Ruepert, C.; Estrada-König, S.; Rivera-Castillo, J.; Chaverri-Fonseca, F.; Blanco-Peña, K.	2024		Environmental Research	242				10.1016/j.envres.2023.117665		#8236	Vargas-Villalobos 2024	Wrong population;
Effects of treatments and distribution on microbiome and antibiotic resistome from source to tap water in three Chinese geographical regions based on metagenome assembly	Ke, Y.; Sun, W.; Xue, Y.; Zhu, Y.; Yan, S.; Xie, S.	2024		Water Research	249				10.1016/j.watres.2023.120894		#8244	Ke 2024	Wrong population;
Effect of on-farm poultry litter composting processes on physicochemical, biological, and toxicological parameters and reduction of antibiotics and antibiotic-resistant Escherichia coli	Okada, E.; Young, B.J.; Pérez, D.J.; Pellegrini, M.C.; Carciochi, W.D.; Lavallén, C.M.; Ponce, A.G.; Dopchiz, M.C.; Hernández Guijarro, K.; Franco, M.D.R.; Di Martino, A.M.; Rizzo, P.F.	2024		Waste Management	174		310-319		10.1016/j.wasman.2023.12.005		#8270	Okada 2024	Wrong population;
Characterization of microbial contamination in agricultural soil: A public health perspective	Li, X.; Zhu, L.; Zhang, S.-Y.; Li, J.; Lin, D.; Wang, M.	2024		Science of the Total Environment	912				10.1016/j.scitotenv.2023.169139		#8288	Li 2024	Wrong exposure;
Microbial organic fertilizer prepared by co-composting of Trichoderma dregs mitigates dissemination of resistance, virulence genes, and bacterial pathogens in soil and rhizosphere	Huang, B.; Lv, X.; Zheng, H.; Yu, H.; Zhang, Y.; Zhang, C.; Wang, J.	2024		Environmental Research	241				10.1016/j.envres.2023.117718		#8301	Huang 2024	Wrong exposure;
Development and evaluation of eco-friendly carvacrol nanoemulsion as a sustainable biopesticide against bacterial leaf blight of cluster bean	Choudhary, P.; Bhanjana, G.; Kumar, S.; Dilbaghi, N.	2024		Pest Management Science	80	2	452-462		10.1002/ps.7776		#8309	Choudhary 2024	Wrong exposure;
Biological soil health with conventional and qPCR based indicators under conservation agriculture based rice-wheat cropping system in Indo-Gangetic Plain	Das, S.; Biswas, S.; Ramakrishnan, B.; Das, T.K.; Purakayastha, T.J.; Gawade, B.H.; Singh, P.; Ghorai, P.S.; Tripathy, S.; Sinha, K.	2024		Applied Soil Ecology	193				10.1016/j.apsoil.2023.105128		#8334	Das 2024	Wrong exposure;
Response of soil antibiotic resistance genes and bacterial communities to fresh cattle manure and organic fertilizer application	Shen, C.; He, M.; Zhang, J.; Liu, J.; Wang, Y.	2024		Journal of Environmental Management	349				10.1016/j.jenvman.2023.119453		#8346	Shen 2024	Wrong exposure;
Poultry manure-derived microorganisms as a reservoir and source of antibiotic resistance genes transferred to soil autochthonous microorganisms	Męcik, M.; Buta-Hubeny, M.; Paukszto, L.; Maździarz, M.; Wolak, I.; Harnisz, M.; Korzeniewska, E.	2023		Journal of Environmental Management	348				10.1016/j.jenvman.2023.119303		#8357	Męcik 2023	Wrong exposure;
Effective Control Strategy against Bacterial Blight on Carrot	Kang, H.S.; Kim, M.-J.; Shin, Y.H.; Jeun, Y.C.	2023		Research in Plant Disease	29	4	405-413		10.5423/RPD.2023.29.4.405		#8365	Kang 2023	Wrong population;
Distribution and major driving elements of antibiotic resistance genes in the soil-vegetable system under microplastic stress	Li, N.; Zheng, N.; Pan, J.; An, Q.; Li, X.; Sun, S.; Chen, C.; Zhu, H.; Li, Z.; Ji, Y.	2024		Science of the Total Environment	906				10.1016/j.scitotenv.2023.167619		#8374	Li 2024	Wrong exposure;
Characteristics of Antibiotic Resistance Genes Distribution in Different Types of Agricultural Land Soils in Highly Cultivated Hilly Areas	Chen, R.; Cheng, J.-H.; Tang, X.-Y.	2023		Huanjing Kexue/Environmental Science	44	12	6947-6954		10.13227/j.hjkx.202210109		#8404	Chen 2023	Wrong exposure;
Biochar and Cd Alter the Degradation and Transport of Kasugamycin in Soil and Spinach	Cui, L.; Ma, J.; Quan, G.; Yan, J.; Ippolito, J.A.; Wang, H.	2023		Agriculture (Switzerland)	13	11			10.3390/agriculture13112172		#8467	Cui 2023	Wrong outcomes;
Antibiofilm potential of luteolin against multidrug-resistant Staphylococcus aureus isolated from dairy goats and farm environments	Liu, X.; Zuo, J.; Teng, J.; Yang, L.; Guo, J.; Liu, L.; Li, P.	2023		Environmental Pollution	335				10.1016/j.envpol.2023.122274		#8513	Liu 2023	Wrong study design;
Effects of soil habitat changes on antibiotic resistance genes and related microbiomes in paddy fields	Han, B.; Yang, F.; Shen, S.; Mu, M.; Zhang, K.	2023		Science of the Total Environment	895				10.1016/j.scitotenv.2023.165109		#8518	Han 2023	Wrong exposure;
The static and cidal effects of veterinary antibiotics on soil microorganisms in the presence of organic and mineral amendments	Safari Sinegani, A.A.; Rashtbari, M.	2023		Soil Ecology Letters	5	4			10.1007/s42832-023-0174-6		#8520	SafariSinegani 2023	Wrong outcomes;
Antibiotic resistance genes in constructed wetlands: Driving indicators and risk assessment	Zhao, Z.; Zhang, Y.; Liu, R.; Wang, L.; Xu, H.; Meng, Q.; Gu, X.; Tang, L.	2023		Journal of Hazardous Materials	459				10.1016/j.jhazmat.2023.132314		#8547	Zhao 2023	Wrong population;
Metagenomics insights into gentamicin degradation and the dynamic of antibiotic resistance genes during co-composting of the gentamicin myelial residues with addition of various organic wastes	Bu, W.; Li, Z.; Cao, L.; Wang, Y.; Zhang, S.; Wang, Z.; Wan, J.	2023		Science of the Total Environment	885				10.1016/j.scitotenv.2023.163848		#8707	Bu 2023	Wrong population;
Resistance profiles of microbial communities in maize rhizospheres to the introduction of exogenous antibiotics to agricultural systems with a high arsenic geological background	Xu, M.; Jiang, J.; Feng, Y.; Li, X.; Ye, L.; Chen, Y.	2023		Environmental Science: Processes and Impacts	25	7	1224-1237		10.1039/d3em00149k		#8735	Xu 2023	Wrong exposure;
Management of Botrytis Grey mold of tomato using bio-fabricated silver nanoparticles	Anum, F.; Jabeen, K.; Javad, S.; Iqbal, S.; Shah, A.A.; Casini, R.; Elansary, H.O.	2023		South African Journal of Botany	159		642-652		10.1016/j.sajb.2023.06.019		#8822	Anum 2023	Wrong exposure;
Application of nematicide avermectin enriched antibiotic-resistant bacteria and antibiotic resistance genes in farmland soil	Zhao, X.; Qi, G.; Feng, Y.; Du, C.	2023		Environmental Research	227				10.1016/j.envres.2023.115802		#8858	Zhao 2023	Wrong exposure;
Resistome profiling reveals transmission dynamics of antimicrobial resistance genes from poultry litter to soil and plant	Tripathi, A.; Kumar, D.; Chavda, P.; Rathore, D.S.; Pandit, R.; Blake, D.; Tomley, F.; Joshi, M.; Joshi, C.G.; Dubey, S.K.	2023		Environmental Pollution	327				10.1016/j.envpol.2023.121517		#8895	Tripathi 2023	Wrong exposure;
Evaluation of Resistance of Phytopathogenic Bacteria to Agricultural Antibiotics	Kim, J.-Y.; Baek, K.-H.; Lee, S.-Y.	2023		Research in Plant Disease	29	2	168-173		10.5423/RPD.2023.29.2.168		#8907	Kim 2023	Wrong population;
Exploring the Diversity and Antibiogram of the Soil around a Tertiary Care Hospital and a University Precinct in Southern India: A Pilot Study	Kunhikannan, S.; Stanton, C.R.; Rose, J.; Thomas, C.J.; Franks, A.E.; Neelambike, S.M.; Kumar, S.; Petrovski, S.; Shindler, A.E.	2023		Soil Systems	7	2			10.3390/soilsystems7020045		#8923	Kunhikannan 2023	Wrong exposure;
The Spreading of Antibiotic-Resistant Bacteria in Terrestrial Ecosystems and the Formation of Soil Resistome	Symochko, L.; Demyanyuk, O.; Symochko, V.; Grulova, D.; Fejer, J.; Mariychuk, R.	2023		Land	12	4			10.3390/land12040769		#8968	Symochko 2023	Wrong exposure;
Antibiotic resistance genes in farm animal slaughterhouse wastes in Al-Dewanyiah province, Iraq	Alsultan, A.; Al-Sallami, D.; Al-Saadi, M.	2023		Veterinary Integrative Sciences	21	2	577-586		10.12982/VIS.2023.041		#8978	Alsultan 2023	Wrong population;
Transfer and distribution of antibiotic resistance genes in the soil-peanut system receiving manure for years	Yue, Z.; Zhang, J.; Ding, C.; Wang, Y.; Zhou, Z.; Yu, X.; Zhang, T.; Wang, X.	2023		Science of the Total Environment	869				10.1016/j.scitotenv.2023.161742		#8993	Yue 2023	Wrong exposure;
A framework to assess the terrestrial risk of antibiotic resistance from antibiotics in slurry or manure amended soils	Elder, F.C.T.; O'Neill, A.J.; Collins, L.M.; Carter, L.J.	2023		Environmental Science: Advances	2	5	780-794		10.1039/d2va00306f		#9008	Elder 2023	Wrong study design;
Understanding the distribution of antibiotic resistance genes in an urban community using wastewater-based epidemiological approach	Javvadi, Y.; Mohan, S.V.	2023		Science of the Total Environment	868				10.1016/j.scitotenv.2023.161419		#9029	Javvadi 2023	Wrong population;
Managing Bacterial Spot of Tomato: Do Chemical Controls Pay Off?	Soto-Caro, A.; Vallad, G.E.; Xavier, K.V.; Abrahamian, P.; Wu, F.; Guan, Z.	2023		Agronomy	13	4			10.3390/agronomy13040972		#9030	Soto-Caro 2023	Wrong exposure;
4F-Indole Enhances the Susceptibility of Pseudomonas aeruginosa to Aminoglycoside Antibiotics	Dou, Q.; Zhu, Y.; Li, C.; Bian, Z.; Song, H.; Zhang, R.; Wang, Y.; Zhang, X.	2023		Microbiology Spectrum	11	2			10.1128/spectrum.04519-22		#9103	Dou 2023	Wrong exposure;
Changes On Soil Microbiota Induced By The Use Of Commercial Products And The Incorporation Of Plant Materials	Borges, D.F.; Nogueira, G.A.; Cruz, G.A.; Silva, S.G.A.; da Silva, W.L.; Ambrósio, M.M.Q.	2023		Revista Caatinga	36	2	300-309		10.1590/1983-21252023v36n207rc		#9195	Borges 2023	Wrong exposure;
SYNERGISTIC AND ANTAGONISTIC EFFECTS ON ANTIMICROBIAL PROPERTIES OF ORGANIC AND AQUEOUS EXTRACTS OF BACILLUS CLAUSII KP10 IN COMBINATION WITH CONVENTIONAL ANTIBIOTICS	Kabeer, S.; Mushtaq, Z.	2023		Journal of Animal and Plant Sciences	33	1	149-158		10.36899/JAPS.2023.1.0603		#9211	Kabeer 2023	Wrong population;
Manure and biochar have limited effect on lettuce leaf endophyte resistome	Wang, Y.-Z.; Zhou, S.-Y.-D.; Zhou, X.-Y.; An, X.-L.; Su, J.-Q.	2023		Science of the Total Environment	860				10.1016/j.scitotenv.2022.160515		#9212	Wang 2023	Wrong exposure;
Airborne bacterial community and antibiotic resistome in the swine farming environment: Metagenomic insights into livestock relevance, pathogen hosts and public risks	Gao, F.-Z.; He, L.-Y.; Bai, H.; He, L.-X.; Zhang, M.; Chen, Z.-Y.; Liu, Y.-S.; Ying, G.-G.	2023		Environment International	172				10.1016/j.envint.2023.107751		#9217	Gao 2023	Wrong population;
Manure application led to higher antibiotic resistance risk in red soil compared with black soil and fluvo-aquic soil	Song, T.; Zhu, C.; Li, B.; Yan, M.; Li, H.	2023		Journal of Hazardous Materials Advances	9				10.1016/j.hazadv.2022.100209		#9232	Song 2023	Wrong exposure;
Acidifying Spray Suspensions of Oxytetracycline and Kasugamycin Enhances Their Effectiveness for Fire Blight Control in Apple and Pear	Johnson, K.B.; Temple, T.N.; Achala, N.K.C.	2023		Phytopathology	113	12	2205-2214		10.1094/PHYTO-04-23-0122-R		#9238	Johnson 2023	Wrong population;
Applications of Germicidal Ultraviolet Light as a Tool for Fire Blight Management (Erwinia amylovora) in Apple Plantings	Yannuzzi, I.M.; Gadoury, D.M.; Davidson, A.; Cox, K.D.	2023		Phytopathology	113	12	2215-2221		10.1094/PHYTO-05-23-0151-SA		#9274	Yannuzzi 2023	Wrong exposure;
A Novel IncX Plasmid Mediates High-Level Oxytetracycline and Streptomycin Resistance in Erwinia amylovora from Commercial Pear Orchards in California	Sundin, G.W.; Peng, J.; Brown, L.E.; Zeng, Q.; Förster, H.; Adaskaveg, J.E.	2023		Phytopathology	113	12	2165-2173		10.1094/PHYTO-06-23-0190-SA		#9321	Sundin 2023	Wrong study design;
Application of spray-dried erythromycin fermentation residue as a soil amendment: antibiotic resistance genes, nitrogen cycling, and microbial community structure	Zhang, Y.; Wang, G.; Liu, H.; Dai, X.	2023		Environmental Science and Pollution Research	30	8	20547-20557		10.1007/s11356-022-23361-6		#9329	Zhang 2023	Wrong exposure;
Characterization and antimicrobial activities of bioactive compounds from endophytic Trichoderma asperellum isolated from Dendrobium orchids	Chua, R.W.; Song, K.P.; Ting, A.S.Y.	2023		Biologia					10.1007/s11756-023-01562-9		#9342	Chua 2023	Wrong population;
Enhancement of soil suppressive potential to bacterial wilt disease caused by Ralstonia solanacearum	Messiha, N.A.S.; Elhalag, K.M.A.; Abd El-Rahman, A.F.; Abdelaziz, A.M.R.A.; ElBadry, N.; Hussien, A.	2023		Archives of Phytopathology and Plant Protection	56	15	1127-1165		10.1080/03235408.2023.2267668		#9362	Messiha 2023	Wrong exposure;
MANAGING CITRUS CANKER: EVALUATING THE EFFECTIVENESS OF ANTIBIOTICS AND CHEMICALS FOR DISEASE CONTROL	Shahbaz, H.; Atiq, M.; Rajput, N.A.; Khan, M.A.	2023		International Journal of Phytopathology	12	2	199-209		10.33687/phytopath.012.02.4667		#9373	Shahbaz 2023	Wrong study design;
COMPARATIVE ASSESSMENT OF VARIOUS ANTIBIOTICS FOR CONTROLLING BACTERIAL BLIGHT IN EUCALYPTUS CAMALDULENSIS	Khan, M.; Ahmad, I.; Atiq, M.; Asif, M.; Rashid, M.H.U.; Ahmed, S.; Shaheen, H.M.F.; Adil, Z.	2023		Plant Protection	7	2	311-319		10.33804/pp.007.02.4747		#9374	Khan 2023	Wrong exposure;
Changes in a multidrug-resistant bacterial community and its antibiotic resistance characteristics in pig farms after the ban on antibiotic growth promoters	Hou, J.; Sun, X.; Gao, H.; Wang, X.; Guo, Y.; Gao, M.; Qiu, T.	2023		Journal of Agro-Environment Science	42	3	682-691		10.11654/jaes.2022-0874		#9403	Hou 2023	Wrong exposure;
Bacterial and fungal inhibitor interacted impacting growth of invasive Triadica sebifera and soil N2O emissions	Lai, X.; Luo, L.; Fang, H.; Zhang, L.; Shad, N.; Bai, J.; Li, A.; Zhang, X.; Yu, Y.; Wang, H.; Siemann, E.	2023		Frontiers in Forests and Global Change	6				10.3389/ffgc.2023.1183336		#9496	Lai 2023	Wrong outcomes;
Carbon Accumulation, Soil Microbial and Enzyme Activities in Elephant Foot Yam-Based Intercropping System	Ilakiya, T.; Swarnapriya, R.; Pugalendhi, L.; Geethalakshmi, V.; Lakshmanan, A.; Kumar, M.; Lorenzo, J.M.	2023		Agriculture (Switzerland)	13	1			10.3390/agriculture13010187		#9497	Ilakiya 2023	Wrong exposure;
An Overview of Streptomycin Resistance in Erwinia amylovora from Ohio Apple Orchards	Madrid, A.M.J.; Ivey, M.L.L.	2023		Plant Health Progress	24	1	56-61		10.1094/PHP-08-22-0074-RS		#9504	Madrid 2023	Wrong exposure;
Antibiotic and metal resistance of Stenotrophomonas maltophilia isolates from Eboling permafrost of the Tibetan Plateau	Zhang, S.; Yang, G.; Jiang, Y.	2023		Environmental Science and Pollution Research	30	5	11798-11810		10.1007/s11356-022-22888-y		#9543	Zhang 2023	Wrong study design;
Antagonistic effect of Leuconostoc mesenteroides on grapevine crown gall and fire blight	Sabri, M.; Habbadi, K.; Achbani, E.H.; Benkirane, R.; El Handi, K.; Ou-Zine, M.; Benali, T.; Elbeaino, T.	2023		Journal of Crop Improvement	37	4	431-446		10.1080/15427528.2022.2108951		#9554	Sabri 2023	Wrong exposure;
ARGs distribution and high-risk ARGs identification based on continuous application of manure in purple soil	Chi, S.; Xu, W.; Han, Y.	2022		Science of the Total Environment	853				10.1016/j.scitotenv.2022.158667		#9617	Chi 2022	Wrong exposure;
Response of performance, antibiotic resistance genes and bacterial community exposure to compound antibiotics stress: Full nitrification to shortcut nitrification and denitrification	Wang, L.; Wang, Z.; Wang, F.; Guan, Y.; Meng, D.; Li, X.; Zhou, H.; Chen, Y.; Tan, Z.	2023		Chemical Engineering Journal	451				10.1016/j.cej.2022.138750		#9620	Wang 2023	Wrong exposure;
Animal farms are hot spots for airborne antimicrobial resistance	Xin, H.; Gao, M.; Wang, X.; Qiu, T.; Guo, Y.; Zhang, L.	2022		Science of the Total Environment	851				10.1016/j.scitotenv.2022.158050		#9622	Xin 2022	Wrong population;
Application of composted lipstatin fermentation residue as organic fertilizer: Temporal changes in soil characteristics and bacterial community	Xiao, J.; Wang, G.; Liu, H.; Dai, X.	2022		Chemosphere	306				10.1016/j.chemosphere.2022.135637		#9742	Xiao 2022	Wrong exposure;
Airborne bacterial communities in the poultry farm and their relevance with environmental factors and antibiotic resistance genes	Xu, X.; Zhou, W.; Xie, C.; Zhu, Y.; Tang, W.; Zhou, X.; Xiao, H.	2022		Science of the Total Environment	846				10.1016/j.scitotenv.2022.157420		#9755	Xu 2022	Wrong population;
Assessment of antibiotic resistance profile of bacteria isolated from Ghaghara River, India	Ravi, N.K.; Pal, A.K.; Soni, R.; Tripathi, P.; Singhal, A.; Jha, P.K.; Tripathi, V.	2022		Water Supply	22	11	8080-8091		10.2166/ws.2022.365		#9766	Ravi 2022	Wrong population;
Microorganisms in biocontrol of plant pathogens: Toxic effects on experimental rate	Haggag, W.M.; Shalaby, Sh.E.M.	2022		International Journal of Agricultural Technology	18	6	2381-2398				#9789	Haggag 2022	Wrong exposure;
Antimicrobial Resistance in Aquaculture Environments: Unravelling the Complexity and Connectivity of the Underlying Societal Drivers	Thornber, K.; Bashar, A.; Ahmed, M.S.; Bell, A.; Trew, J.; Hasan, M.; Hasan, N.A.; Alam, M.M.; Chaput, D.L.; Haque, M.M.; Tyler, C.R.	2022		Environmental Science and Technology	56	21	14891-14903		10.1021/acs.est.2c00799		#9796	Thornber 2022	Wrong study design;
Contrasting dynamics of manure-borne antibiotic resistance genes in different soils	Zhang, H.; Ling, H.; Zhou, R.; Tang, J.; Hua, R.; Wu, X.	2022		Ecotoxicology and Environmental Safety	246				10.1016/j.ecoenv.2022.114162		#9825	Zhang 2022	Wrong exposure;
Biological Control Potential of Penicillium brasilianum against Fire Blight Disease	Kim, Y.S.; Ngo, M.T.; Kim, B.; Han, J.W.; Song, J.; Park, M.S.; Choi, G.J.; Kim, H.	2022		Plant Pathology Journal	38	5	461-471		10.5423/PPJ.OA.06.2022.0076		#9886	Kim 2022	Wrong population;
Selection, Formulation, and Field Evaluation of Bacillus amyloliquefaciens PMB01 for Its Application to Manage Tomato Bacterial Wilt Disease	Chou, H.-P.; Huang, Y.-C.; Lin, Y.-H.; Deng, W.-L.	2022		Agriculture (Switzerland)	12	10			10.3390/agriculture12101714		#9909	Chou 2022	Wrong exposure;
Biochar induced inhibitory effects on intracellular and extracellular antibiotic resistance genes in anaerobic digestion of swine manure	Yang, S.; Wen, Q.; Chen, Z.	2022		Environmental Research	212				10.1016/j.envres.2022.113530		#9946	Yang 2022	Wrong population;
Antibiotic Resistance Genes Occurrence in Conventional and Antibiotic-Free Poultry Farming, Italy	Farooq, M.; Smoglica, C.; Ruffini, F.; Soldati, L.; Marsilio, F.; Di Francesco, C.E.	2022		Animals	12	18			10.3390/ani12182310		#9969	Farooq 2022	Wrong population;
Antimicrobial activity and safety features assessment of Weissella spp. from environmental sources	Fhoula, I.; Boumaiza, M.; Tayh, G.; Rehaiem, A.; Klibi, N.; Ouzari, I.-H.	2022		Food Science and Nutrition	10	9	2896-2910		10.1002/fsn3.2885		#10000	Fhoula 2022	Wrong study design;
Field efficacy of different eco-friendly disease control agents against Maydis leaf blight in forage maize	Atri, A.; Bhardwaj, N.R.; Roy, A.K.	2022		Indian Phytopathology	75	3	789-795		10.1007/s42360-022-00499-4		#10028	Atri 2022	Wrong exposure;
Insights into microbial contamination in multi-type manure-amended soils: The profile of human bacterial pathogens, virulence factor genes and antibiotic resistance genes	Zhu, L.; Lian, Y.; Lin, D.; Huang, D.; Yao, Y.; Ju, F.; Wang, M.	2022		Journal of Hazardous Materials	437				10.1016/j.jhazmat.2022.129356		#10033	Zhu 2022	Wrong exposure;
Impacts of engineered nanoparticles and antibiotics on denitrification: Element cycling functional genes and antibiotic resistance genes	Zhang, R.; Xu, X.; Lyu, Y.; Zhou, Y.; Chen, Q.; Sun, W.	2022		Ecotoxicology and Environmental Safety	241				10.1016/j.ecoenv.2022.113787		#10045	Zhang 2022	Wrong exposure;
Distinct aggregate stratification of antibiotic resistome in farmland soil with long-term manure application	Cheng, J.-H.; Tang, X.-Y.; Cui, J.-F.	2022		Science of the Total Environment	833				10.1016/j.scitotenv.2022.155088		#10051	Cheng 2022	Wrong exposure;
Antimicrobial Multiresistant Phenotypes of Genetically Diverse Pseudomonas spp. Isolates Associated with Tomato Plants in Chilean Orchards	Córdova, P.; Rivera-González, J.P.; Rojas-Martínez, V.; Villarreal, P.; Zamorano, A.; Fiore, N.; San Martín, D.; Vera, F.; Gálvez, E.; Romero, J.; Barrueto, J.; Ilabaca-Díaz, C.; Higuera, G.	2022		Horticulturae	8	8			10.3390/horticulturae8080750		#10074	Córdova 2022	Wrong study design;
Distribution Characteristics of Antibiotics and Antibiotic Resistance Genes in Manure and Surrounding Soil of Poultry Farm in Ningxia	Shen, C.; Zhang, J.-H.; Liu, J.-L.; Han, X.-N.; Shang, T.-H.; Dai, J.-X.	2022		Huanjing Kexue/Environmental Science	43	8	4166-4178		10.13227/j.hjkx.202111088		#10097	Shen 2022	Wrong exposure;
Analysis of Soil Bacterial Diversity from Tropical Rainforest and Oil Palm Plantation in Jambi, Indonesia by 16S rRNA-DGGE Profiles	Wibowo, R.H.; Mubarik, N.R.; Rusmana, I.; Suhartono, M.T.	2022		Journal of Tropical Biodiversity and Biotechnology	7	2			10.22146/jtbb.68820		#10099	Wibowo 2022	Wrong exposure;
Biocontrol of fire blight via microcapsule-mediated delivery of the bacterial antagonist Pantoea agglomerans E325 to apple blossoms	Kim, I.-Y.; Lew, B.; Zhao, Y.; Korban, S.S.; Choi, H.; Kim, K.	2022		BioControl	67	4	433-442		10.1007/s10526-022-10150-w		#10118	Kim 2022	Wrong population;
Associations between antimicrobial use and antimicrobial resistance of Escherichia coli isolated from poultry litter under field conditions in Cameroon	Moffo, F.; Mouiche, M.M.M.; Djomgang, H.K.; Tombe, P.; Wade, A.; Kochivi, F.L.; Dongmo, J.B.; Mbah, C.K.; Mapiefou, N.P.; Mingoas, J.-P.K.; Awah-Ndukum, J.	2022		Preventive Veterinary Medicine	204				10.1016/j.prevetmed.2022.105668		#10184	Moffo 2022	Wrong population;
Essential Oil from Hedyotis chrysotricha: Chemical Composition, Cytotoxic, Antibacterial Properties and Synergistic Effects with Streptomycin	Li, X.; Zhang, W.; Qin, Y.; Xing, X.	2022		Records of Natural Products	16	4	376-381		10.25135/rnp.279.2108.2168		#10200	Li 2022	Wrong study design;
Ganoderma lucidum as a Biocontrol agent for Management of Alternaria solani, A Pathogen of Early Blight of Tomato	Asif, M.; Shahid, A.A.; Ahmad, N.	2022		Sarhad Journal of Agriculture	38	2	734-741		10.17582/JOURNAL.SJA/2022/38.2.734.741		#10218	Asif 2022	Wrong study design;
Comparing resistome profiles from anthropogenically impacted and non-impacted areas of two South Shetland Islands – Maritime Antarctica	Centurion, V.B.; Silva, J.B.; Duarte, A.W.F.; Rosa, L.H.; Oliveira, V.M.	2022		Environmental Pollution	304				10.1016/j.envpol.2022.119219		#10227	Centurion 2022	Wrong exposure;
Bacterial Isolates and Antibiotic Resistance of Escherichia coli Isolated from Fresh Poultry Excreta Used for Vegetable Farming in Freetown, Sierra Leone	Mansaray, A.H.D.; Yankson, D.P.Y.; Johnson, R.A.B.; Moses, F.L.; Kanu, J.S.; Kamara, I.F.; Zachariah, R.; Kumar, A.M.V.; Selvaraj, K.	2022		International Journal of Environmental Research and Public Health	19	9			10.3390/ijerph19095405		#10256	Mansaray 2022	Wrong population;
Restriction of biosolids returning to land: Fate of antibiotic resistance genes in soils after long-term biosolids application	Qin, X.; Zhai, L.; Khoshnevisan, B.; Pan, J.; Liu, H.	2022		Environmental Pollution	301				10.1016/j.envpol.2022.119029		#10264	Qin 2022	Wrong exposure;
Occurrence of veterinary antibiotics in animal manure, compost, and agricultural soil, originating from different feedlots in suburbs of Shanghai, East China	Qian, X.; Wang, Z.; Zhang, H.; Gu, H.; Shen, G.	2022		Environmental Monitoring and Assessment	194	5			10.1007/s10661-022-10010-1		#10288	Qian 2022	Wrong outcomes;
A Metagenomic Approach for Characterizing Antibiotic Resistance Genes in Specific Bacterial Populations: Demonstration with Escherichia coli in Cattle Manure	Li, B.; Li, X.; Wang, B.; Yan, T.	2022		Applied and Environmental Microbiology	88	7			10.1128/aem.02554-21		#10425	Li 2022	Wrong exposure;
A new disease of strawberry, bacterial blight caused by Erwinia amylovora in Turkey	Öztürk, M.; Soylu, S.	2022		Journal of Plant Pathology	104	1	269-280		10.1007/s42161-021-00994-z		#10545	Öztürk 2022	Wrong population;
Different Green Manures (Vicia villosa and Brassica juncea) Construct Different Fungal Structures, Including Plant-Growth-Promoting Effects, after Incorporation into the Soil	Asghar, W.; Kataoka, R.	2022		Agronomy	12	2			10.3390/agronomy12020323		#10553	Asghar 2022	Wrong exposure;
Control Effect of St-79 (Streptomyces thioluteus) on Rice Bacterial Blight and Its Growthpromoting Effect	Jingjing, M.; Yanyan, P.; Sunyuyue, Y.; Jiaqi, W.; Donghua, J.	2022		Chinese Journal of Rice Science	36	6	623-638		10.16819/j.1001-7216.2022.211102		#10665	Jingjing 2022	Wrong exposure;
Acinetobacter amyesii sp. nov., widespread in the soil and water environment and animals	Nemec, A.; Radolfová-Křížová, L.; Maixnerová, M.; Nemec, M.; Shestivska, V.; Španělová, P.; Kyselková, M.; Wilharm, G.; Higgins, P.G.	2022		International Journal of Systematic and Evolutionary Microbiology	72	10			10.1099/IJSEM.0.005642		#10688	Nemec 2022	Wrong exposure;
Biodiversity of Escherichia coli bacterial resistance to multidrug isolated on the Dumai coast of Indonesia	Feliatra, F.; Mardalisa, M.; Effendi, I.; Adelina, A.; Feliatra, V.A.	2022		Biodiversitas	23	1	2024-10-16		10.13057/biodiv/d230102		#10735	Feliatra 2022	Wrong population;
Combination of rhizosphere bacteria isolated from resistant potato plants for biocontrol of potato late blight	Feng, S.; Jin, L.; Tang, S.; Jian, Y.; Li, Z.	2022		Pest Management Science	78	1	166-176		10.1002/ps.6618		#10836	Feng 2022	Wrong exposure;
A Pretreatment Method for Analysis of Available Tetracycline in Soils	Shi, Y.; Wang, Y.; Cao, H.; Shan, X.; Su, Y.	2022		Soil and Sediment Contamination	31	3	265-281		10.1080/15320383.2021.1926418		#10838	Shi 2022	Wrong exposure;
Profiling the antibiotic resistome in soils between pristine and human-affected sites on the Tibetan Plateau	Wang, H.; Su, X.; Su, J.; Zhu, Y.; Ding, K.	2022		Journal of Environmental Sciences (China)	111		442-451		10.1016/j.jes.2021.04.019		#10850	Wang 2022	Wrong exposure;
Comparison of antimicrobial resistance and molecular characterization of Escherichia coli isolates from layer breeder farms in Korea	Kim, D.G.; Kim, K.; Bae, S.H.; Jung, H.-R.; Kang, H.J.; Lee, Y.J.; Seo, K.W.	2022		Poultry Science	101	1			10.1016/j.psj.2021.101571		#10875	Kim 2022	Wrong population;
Soft rot disease caused by Dickeya fangzhongdai in epiphytic orchids in Vietnam	Chi, N.M.; Anh, D.T.K.; Hung, T.X.; Nhung, N.P.; BaO, H.O.A.N.G.Q.U.O.C.; Toan, D.V.; Nga, N.T.T.; Thuy, P.T.T.; Vo, D.-N.; Dell, B.	2022		Canadian Journal of Plant Pathology	44	3	386-399		10.1080/07060661.2021.1998226		#10884	Chi 2022	Wrong study design;
Soil antibiotic resistance genes accumulate at different rates over four decades of manure application	Zhang, Yuting; Hao, Xiying; Thomas, Ben W.; McAllister, Tim A.; Workentine, Matthew; Jin, Long; Shi, Xiaojun; Alexander, Trevor W.	2023		Journal of Hazardous Materials	443		130136		https://doi.org/10.1016/j.jhazmat.2022.130136		#10905	Zhang 2023	Wrong exposure;
Risk characteristics of resistome coalescence in irrigated soils and effect of natural storage of irrigation materials on risk mitigation	Shan, Xin; Liu, Chang; Song, Liuting; Huan, Huan; Chen, Haiyang	2023		Environmental Pollution	338		122575		https://doi.org/10.1016/j.envpol.2023.122575		#10907	Shan 2023	Wrong exposure;
Comparison of soil and grass microbiomes and resistomes reveals grass as a greater antimicrobial resistance reservoir than soil	Do, Thi Thuy; Smyth, Cian; Crispie, Fiona; Burgess, Catherine; Brennan, Fiona; Walsh, Fiona	2023		Science of The Total Environment	857		159179		https://doi.org/10.1016/j.scitotenv.2022.159179		#10909	Do 2023	Wrong exposure;
Effect of fertilizer type on antibiotic resistance genes by reshaping the bacterial community and soil properties	Wu, Jie; Guo, Shumin; Li, Kejie; Li, Zhutao; Xu, Pinshang; Jones, Davey L.; Wang, Jinyang; Zou, Jianwen	2023		Chemosphere	336		139272		https://doi.org/10.1016/j.chemosphere.2023.139272		#10910	Wu 2023	Wrong exposure;
Effect of composted pig manure, biochar, and their combination on antibiotic resistome dissipation in swine wastewater-treated soil	Sun, Likun; Tang, Defu; Tai, Xisheng; Wang, Jiali; Long, Min; Xian, Tingting; Jia, Haofan; Wu, Renfei; Ma, Yongqi; Jiang, Yunpeng	2023		Environmental Pollution	323		121323		https://doi.org/10.1016/j.envpol.2023.121323		#10925	Sun 2023	Wrong exposure;
Fumigation practice combined with organic fertilizer increase antibiotic resistance in watermelon rhizosphere soil	Du, Shuai; Ge, An-Hui; Liang, Zhi-Huai; Xiang, Ji-Fang; Xiao, Ji-Ling; Zhang, Yi; Liu, Yu-Rong; Zhang, Li-Mei; Shen, Ju-Pei	2022		Science of The Total Environment	805		150426		https://doi.org/10.1016/j.scitotenv.2021.150426		#10952	Du 2022	Wrong exposure;
Tracing the transfer characteristics of antibiotic resistance genes from swine manure to biogas residue and then to soil	Zhang, Ranran; Gong, Chenpan; Li, Jimin; Zhuang, Haifeng; Lan, Lihua; Zhou, Liuyuan; Shan, Shengdao; Wang, Yuheng	2024		Science of The Total Environment	912		169181		https://doi.org/10.1016/j.scitotenv.2023.169181		#10970	Zhang 2024	Wrong exposure;
What role does organic fertilizer actually play in the fate of antibiotic resistome and pathogenic bacteria in planting soil?	Xu, Yan; Li, Houyu; Tan, Lu; Li, Qian; Liu, Wei; Zhang, Chunxue; Gao, Yi; Wei, Xiaocheng; Gong, Qiong; Zheng, Xiangqun	2022		Journal of Environmental Management	317		115382		https://doi.org/10.1016/j.jenvman.2022.115382		#10975	Xu 2022	Wrong exposure;
A microecological research reveals seasonal variation in rhizosphere-endophytic bacteria and growth and development of Codonopsis pilosula root	Leng, Feifan; Zhang, Bo; Zhu, Xinqiang; Kong, Zhiqiang; Wang, Xiaoli; Wang, Yonggang	2023		Rhizosphere	28		100805		https://doi.org/10.1016/j.rhisph.2023.100805		#10984	Leng 2023	Wrong exposure;
Metagenomics insights into the performance and mechanism of soil infiltration systems on removing antibiotic resistance genes in rural sewage	Li, Houyu; Tan, Lu; Xu, Yan; Zheng, Xiangqun	2023		Journal of Environmental Management	346		118981		https://doi.org/10.1016/j.jenvman.2023.118981		#11007	Li 2023	Wrong exposure;
The environmental risk of antibiotic resistance genes from manure compost fertilizer gradually diminished during ryegrass planting	He, Benchi; Li, Wei; Huang, Caihong; Tang, Zhurui; Guo, Wei; Xi, Beidou; Zhang, Hua	2023		Chemical Engineering Journal	466		143143		https://doi.org/10.1016/j.cej.2023.143143		#11023	He 2023	Wrong exposure;
CPR bacteria and DPANN archaea play pivotal roles in response of microbial community to antibiotic stress in groundwater	Tang, Moran; Chen, Qian; Zhong, Haohui; Liu, Shufeng; Sun, Weiling	2024		Water Research			121137		https://doi.org/10.1016/j.watres.2024.121137		#11033	Tang 2024	Wrong population;
Long-term manure inputs induce a deep selection on agroecosystem soil antibiotic resistome	Liu, Wenbo; Cheng, Yanfen; Guo, Junjie; Duan, Yinghua; Wang, Shuang; Xu, Qicheng; Liu, Manqiang; Xue, Chao; Guo, Shiwei; Shen, Qirong; Ling, Ning	2022		Journal of Hazardous Materials	436		129163		https://doi.org/10.1016/j.jhazmat.2022.129163		#11045	Liu 2022	Wrong exposure;
Antibiotic resistant genes in the environment-exploring surveillance methods and sustainable remediation strategies of antibiotics and ARGs	Nava, Amy R.; Daneshian, Leily; Sarma, Hemen	2022		Environmental Research	215		114212		https://doi.org/10.1016/j.envres.2022.114212		#11048	Nava 2022	Wrong study design;
Reduction effect of individual N, P, K fertilization on antibiotic resistance genes in reclaimed water irrigated soil	Cui, Erping; Fan, Xiangyang; Hu, Chao; Neal, Andrew L.; Cui, Bingjian; Liu, Chuncheng; Gao, Feng	2022		Ecotoxicology and Environmental Safety	231		113185		https://doi.org/10.1016/j.ecoenv.2022.113185		#11055	Cui 2022	Wrong exposure;
Flooding drives the temporal turnover of antibiotic resistance gene in manure-amended soil–water continuum	Xiang, Qian; Fu, Chen-Xi; Lu, Chang-Yi; Sun, An-Qi; Chen, Qing-Lin; Qiao, Min	2023		Environment International	179		108168		https://doi.org/10.1016/j.envint.2023.108168		#11058	Xiang 2023	Wrong exposure;
Antibiotic resistance and cold-adaptive enzymes of antarctic culturable bacteria from King George Island	Morozova, Olga V.; Andreeva, Irina S.; Zhirakovskiy, Vladimir Yu; Pechurkina, Natalya I.; Puchkova, Larisa I.; Saranina, Irina V.; Emelyanova, Elena K.; Kamynina, Tatyana P.	2022		Polar Science	31		100756		https://doi.org/10.1016/j.polar.2021.100756		#11072	Morozova 2022	Wrong exposure;
Insights into antibiotic and heavy metal resistance interactions in Escherichia coli isolated from livestock manure and fertilized soil	Tan, Yulan; Zhao, Ke; Yang, Shengzhi; Chen, Shujuan; Li, Chun; Han, Xinfeng; Li, Jianlong; Hu, Kaidi; Liu, Shuliang; Ma, Menggen; Yu, Xiumei; Zou, Likou	2024		Journal of Environmental Management	351		119935		https://doi.org/10.1016/j.jenvman.2023.119935		#11080	Tan 2024	Wrong exposure;
Effects of biofertilizer on soil microbial diversity and antibiotic resistance genes	Yang, Le-Yang; Zhou, Shu-Yi-Dan; Lin, Chen-Shuo; Huang, Xin-Rong; Neilson, Roy; Yang, Xiao-Ru	2022		Science of The Total Environment	820		153170		https://doi.org/10.1016/j.scitotenv.2022.153170		#11084	Yang 2022	Wrong exposure;
Comparison of environmental microbiomes in an antibiotic resistance-polluted urban river highlights periphyton and fish gut communities as reservoirs of concern	Mills, Molly; Lee, Seungjun; Mollenkopf, Dixie; Wittum, Thomas; Sullivan, S. Mažeika Patricio; Lee, Jiyoung	2022		Science of The Total Environment	851		158042		https://doi.org/10.1016/j.scitotenv.2022.158042		#11086	Mills 2022	Wrong population;
Assessing bacterial diversity and antibiotic resistance dynamics in wastewater effluent-irrigated soil and vegetables in a microcosm setting	Onalenna, Onthatile; Rahube, Teddie O.	2022		Heliyon	8	3	e09089		https://doi.org/10.1016/j.heliyon.2022.e09089		#11090	Onalenna 2022	Wrong exposure;
Antibiotic resistance genes alternation in soils modified with neutral and alkaline salts: interplay of salinity stress and response strategies of microbes	Xu, Yi; You, Guoxiang; Zhang, Mairan; Peng, Dengyun; Jiang, Zewei; Qi, Suting; Yang, Shihong; Hou, Jun	2022		Science of The Total Environment	809		152246		https://doi.org/10.1016/j.scitotenv.2021.152246		#11101	Xu 2022	Wrong exposure;
Dynamics and key drivers of antibiotic resistance genes during aerobic composting amended with plant-derived and animal manure-derived biochars	Zhou, Zhipeng; Song, Zilin; Gu, Jie; Wang, Xiaojuan; Hu, Ting; Guo, Honghong; Xie, Jun; Lei, Liusheng; Ding, Qingling; Jiang, Haihong; Xu, Liang	2022		Bioresource Technology	355		127236		https://doi.org/10.1016/j.biortech.2022.127236		#11103	Zhou 2022	Wrong exposure;
Straw-based compost cultivation disproportionally contributes to the environmental persistence of antibiotic resistance from raw cattle manure to organic vegetables	Gao, Yunlong; Liu, Jinxin; Fang, Yi; Xu, Xinming; Wang, Fei; Tang, Yijun; Yin, Di; Cookson, Adrian L.; Zhu, Weiyun; Mao, Shengyong; Zhong, Rongzhen	2024		Microbiological Research	278		127540		https://doi.org/10.1016/j.micres.2023.127540		#11129	Gao 2024	Wrong exposure;
Insights into antibiotic resistance-related changes in microbial communities, resistome and mobilome in paddy irrigated with reclaimed wastewater	Yan, Qing; Xu, Yufeng; Zhong, Zhengzheng; Xu, Yuan; Lin, Xiaoyan; Cao, Zhaoyun; Feng, Guozhong	2023		Science of The Total Environment	900		165672		https://doi.org/10.1016/j.scitotenv.2023.165672		#11139	Yan 2023	Wrong exposure;
Response of heavy-metal and antibiotic resistance genes and their related microbe in rice paddy irrigated with treated municipal wastewaters	Zheng, Xiaolong; Zhong, Zhengzheng; Xu, Yuan; Lin, Xiaoyan; Cao, Zhaoyun; Yan, Qing	2023		Science of The Total Environment	896		165249		https://doi.org/10.1016/j.scitotenv.2023.165249		#11167	Zheng 2023	Wrong exposure;
Reduction of antibiotic resistance genes (ARGs) in swine manure-fertilized soil via fermentation broth from fruit and vegetable waste	Lin, Da; Huang, Dan; Zhang, Jinghan; Yao, Yanlai; Zhang, Guoqing; Ju, Feng; Xu, Baile; Wang, Meizhen	2022		Environmental Research	214		113835		https://doi.org/10.1016/j.envres.2022.113835		#11170	Lin 2022	Wrong exposure;
Conversion of swine manure into biochar for soil amendment: Efficacy and underlying mechanism of dissipating antibiotic resistance genes	He, Yan; Zhao, Xin; Zhu, Siman; Yuan, Long; Li, Xinyi; Feng, Zhihan; Yang, Xuan; Luo, Ling; Xiao, Yinlong; Liu, Yan; Wang, Lilin; Deng, Ouping	2023		Science of The Total Environment	871		162046		https://doi.org/10.1016/j.scitotenv.2023.162046		#11178	He 2023	Wrong exposure;
Does increasing the organic fertilizer application rate always boost the antibiotic resistance level in agricultural soils?	Guo, Yajie; Qiu, Tianlei; Gao, Min; Ru, Shuhua; Gao, Haoze; Wang, Xuming	2023		Environmental Pollution	322		121251		https://doi.org/10.1016/j.envpol.2023.121251		#11187	Guo 2023	Wrong exposure;
Characterization of antibiotic resistance across Earth's microbial genomes	Su, Zhiguo; Wen, Donghui	2022		Science of The Total Environment	816		151613		https://doi.org/10.1016/j.scitotenv.2021.151613		#11206	Su 2022	Wrong study design;
Study on microbes and antibiotic resistance genes in karst primitive mountain marshes – A case study of Niangniang Mountain in Guizhou, China	Ai, Jia; Li, Yancheng; Lv, Yang; Zhong, Xiong; Li, Jiang; Yang, Aijiang	2022		Ecotoxicology and Environmental Safety	247		114210		https://doi.org/10.1016/j.ecoenv.2022.114210		#11245	Ai 2022	Wrong exposure;
Impact of fertilization with pig or calf slurry on antibiotic residues and resistance genes in the soil	Huygens, Judith; Rasschaert, Geertrui; Heyndrickx, Marc; Dewulf, Jeroen; Van Coillie, Els; Quataert, Paul; Daeseleire, Els; Becue, Ilse	2022		Science of The Total Environment	822		153518		https://doi.org/10.1016/j.scitotenv.2022.153518		#11259	Huygens 2022	Wrong study design;
Antibiotic resistance of enterobacterial pathogens isolated on the territory of the Northern Kazakhstan	Mendybayeva, Anara M.; Aliyeva, Gulnur K.; Chuzhebayeva, Gulzhagan D.; Tegza, Alexandra A.; Rychshanova, Raushan M.	2022		Comparative Immunology, Microbiology and Infectious Diseases	87		101854		https://doi.org/10.1016/j.cimid.2022.101854		#11288	Mendybayeva 2022	Wrong population;
Antagonistic activity of Bacillus amyloliquefaciens subsp. amyloliquefaciens against multidrug resistant Serratia rubidaea	Afrin, Sadia; Bhuiyan, Mohammad Nazrul Islam	2023		Current Research in Microbial Sciences	5		100206		https://doi.org/10.1016/j.crmicr.2023.100206		#11329	Afrin 2023	Wrong study design;
Swine manure facilitates the spread of antibiotic resistome including tigecycline-resistant tet(X) variants to farm workers and receiving environment	Tong, Cuihong; Xiao, Danyu; Xie, Longfei; Yang, Jintao; Zhao, Ruonan; Hao, Jie; Huo, Zhipeng; Zeng, Zhenling; Xiong, Wenguang	2022		Science of The Total Environment	808		152157		https://doi.org/10.1016/j.scitotenv.2021.152157		#11355	Tong 2022	Wrong exposure;
Bacterial diversity and the antimicrobial resistome in the southwestern highlands of Saudi Arabia	Yasir, Muhammad; Khan, Raees; Ullah, Riaz; Bibi, Fehmida; Khan, Imran; Mustafa Karim, Asad; Al-Ghamdi, Ahmed K.; Azhar, Esam I.	2022		Saudi Journal of Biological Sciences	29	4	2138-2147		https://doi.org/10.1016/j.sjbs.2021.11.047		#11363	Yasir 2022	Wrong exposure;
Antibiotics and their associations with antibiotic resistance genes and microbial communities in estuarine and coastal sediment of Quanzhou Bay, Southeast China	Chen, Yongshan; Lu, Yue; Xu, Jinghua; Feng, Ying; Li, Xiaofeng	2023		Marine Pollution Bulletin	195		115539		https://doi.org/10.1016/j.marpolbul.2023.115539		#11366	Chen 2023	Wrong exposure;
Prioritization of antibiotic contaminants in China based on decennial national screening data and their persistence, bioaccumulation and toxicity	Huang, Fuyang; Chen, Linpeng; Zhang, Chong; Liu, Fei; Li, Hui	2022		Science of The Total Environment	806		150636		https://doi.org/10.1016/j.scitotenv.2021.150636		#11413	Huang 2022	Wrong study design;
Determinants for antimicrobial resistance genes in farm dust on 333 poultry and pig farms in nine European countries	Luiken, Roosmarijn EC.; Heederik, Dick JJ.; Scherpenisse, Peter; Van Gompel, Liese; van Heijnsbergen, Eri; Greve, Gerdit D.; Jongerius-Gortemaker, Betty GM.; Tersteeg-Zijderveld, Monique HG.; Fischer, Jennie; Juraschek, Katharina; Skarżyńska, Magdalena; Zając, Magdalena; Wasyl, Dariusz; Wagenaar, Jaap A.; Smit, Lidwien AM.; Wouters, Inge M.; Mevius, Dik J.; Schmitt, Heike	2022		Environmental Research	208		112715		https://doi.org/10.1016/j.envres.2022.112715		#11415	Luiken 2022	Wrong population;
Insight into co-hosts of nitrate reduction genes and antibiotic resistance genes in an urban river of the qinghai-tibet plateau	Hu, Jinyun; Chen, Qian; Zhong, Sining; Liu, Yaping; Gao, Qiang; Graham, Emily B.; Chen, Huan; Sun, Weiling	2022		Water Research	225		119189		https://doi.org/10.1016/j.watres.2022.119189		#11443	Hu 2022	Wrong population;
Antibiotic and heavy metal resistance genes in sewage sludge survive during aerobic composting	Tan, Yulan; Cao, Xuedi; Chen, Shujuan; Ao, Xiaoling; Li, Jianlong; Hu, Kaidi; Liu, Shuliang; Penttinen, Petri; Yang, Yong; Yu, Xiumei; Liu, Aiping; Liu, Chengxi; Zhao, Ke; Zou, Likou	2023		Science of The Total Environment	866		161386		https://doi.org/10.1016/j.scitotenv.2023.161386		#11490	Tan 2023	Wrong exposure;
Anthropogenic and natural disturbances along a river and its estuary alter the diversity of pathogens and antibiotic resistance mechanisms	Rubin-Blum, Maxim; Harbuzov, Zoya; Cohen, Regev; Astrahan, Peleg	2023		Science of The Total Environment	887		164108		https://doi.org/10.1016/j.scitotenv.2023.164108		#11519	Rubin-Blum 2023	Wrong population;
Characteristics of resistome and bacterial community structure in constructed wetland during dormant period: A fullscale study from Annan wetland	Liu, Linmei; Teng, Yanguo; Chen, Haiyang; Hu, Jingdan	2022		Ecotoxicology and Environmental Safety	248		114347		https://doi.org/10.1016/j.ecoenv.2022.114347		#11546	Liu 2022	Wrong exposure;
Antibiotics and antibiotic resistance change bacterial community compositions in marine sediments	Kong, Ming; Zhang, Yu; Ma, Yan; Fang, Hao; Wang, Wanzhong; Shi, Gaoling; Yan, Yan; Zhang, Shuai	2024		Environmental Research	244		118005		https://doi.org/10.1016/j.envres.2023.118005		#11734	Kong 2024	Wrong population;
Antibiotics and antibiotic resistance genes in anaerobic digesters and predicted concentrations in agroecosystems	Visca, Andrea; Rauseo, Jasmin; Spataro, Francesca; Patrolecco, Luisa; Grenni, Paola; Massini, Giulia; Mazzurco Miritana, Valentina; Barra Caracciolo, Anna	2022		Journal of Environmental Management	301		113891		https://doi.org/10.1016/j.jenvman.2021.113891		#11762	Visca 2022	Wrong exposure;
Comparative selective pressure potential of antibiotics in the environment	Emara, Yasmine; Jolliet, Olivier; Finkbeiner, Matthias; Heß, Stefanie; Kosnik, Marissa; Siegert, Marc-William; Fantke, Peter	2023		Environmental Pollution	318		120873		https://doi.org/10.1016/j.envpol.2022.120873		#11915	Emara 2023	Wrong study design;
Evaluating the impact of the humic acid amendment on antibiotic resistance genes reduction and product quality during swine manure composting	Abdellah, Yousif Abdelrahman Yousif; Chen, Hong-Yu; Sun, Shan-Shan; Yang, Xi; Luo, Yu-Sen; Bello, Ayodeji; Mohamed, Taha Ahmed; Ren, Rong-Jie; Li, Wan-Ting; Ahmed, Rashid Mohamed; Wang, Rui-Long	2023		Journal of Environmental Chemical Engineering	11	5	110412		https://doi.org/10.1016/j.jece.2023.110412		#11916	Abdellah 2023	Wrong exposure;
Antimicrobial resistance in commensal Staphylococcus aureus from wild ungulates is driven by agricultural land cover and livestock farming	Ramos, Beatriz; Rosalino, Luís Miguel; Palmeira, Josman D.; Torres, Rita T.; Cunha, Mónica V.	2022		Environmental Pollution	303		119116		https://doi.org/10.1016/j.envpol.2022.119116		#11942	Ramos 2022	Wrong population;
Comparative genetic characterisation of third-generation cephalosporin-resistant Escherichia coli isolated from integrated and conventional pig farm in Korea	Seo, Kwang Won; Do, Kyung-Hyo; Jung, Chang Min; Lee, Seong Won; Lee, Young Ju; Lim, Suk-Kyung; Lee, Wan-Kyu	2023		Journal of Global Antimicrobial Resistance	34		74-82		https://doi.org/10.1016/j.jgar.2023.06.010		#12283	Seo 2023	Wrong population;
Antibiotic consumption is a major driver of antibiotic resistance in calves raised on Italian cow-calf beef farms	Ferroni, L.; Albini, E.; Lovito, C.; Blasi, F.; Maresca, C.; Massacci, F.R.; Orsini, S.; Tofani, S.; Pezzotti, G.; Diaz Vicuna, E.; Forte, C.; Magistrali, C.F.	2022		Research in Veterinary Science	145		71-81		https://doi.org/10.1016/j.rvsc.2022.01.010		#12287	Ferroni 2022	Wrong population;
Identification of antibiotic resistant bacteria communities and a GeoChip based study of resistome in<i> Fusarium</i> wilt diseased and healthy soil	Wu, HY; Chen, SG; Zhu, L; Xu, YF; Li, J; Ling, N; Yuan, J; Xue, C; Shen, QR	2024		APPLIED SOIL ECOLOGY	193			WOS:001080437100001	10.1016/j.apsoil.2023.105103		#12470	Wu 2024	Wrong exposure;
Diversity and correlation analysis of different root exudates on the regulation of microbial structure and function in soil planted with <i>Panax notoginseng</i>	Shi, HN; Yang, JL; Li, Q; Pinchu, C; Song, ZH; Yang, HL; Luo, Y; Liu, CL; Fan, W	2023		FRONTIERS IN MICROBIOLOGY	14			WOS:001127778600001	10.3389/fmicb.2023.1282689		#12472	Shi 2023	Wrong exposure;
Assessment of the prevalence, serotype, and antibiotic resistance pattern of <i>Salmonella enterica</i> in integrated farming systems in the Maryland-DC area	Alvarado-Martinez, Z; Julianingsih, D; Tabashsum, Z; Aditya, A; Tung, CW; Phung, A; Suh, G; Hshieh, K; Wall, M; Kapadia, S; Canagarajah, C; Maskey, S; Sellers, G; Scriba, A; Biswas, D	2023		FRONTIERS IN MICROBIOLOGY	14			WOS:001053912600001	10.3389/fmicb.2023.1240458		#12501	Alvarado-Martinez 2023	Wrong study design;
Evaluation of biopesticides for the control of <i>Erwinia amylovora</i> in apple and pear	DuPont, ST; Cox, K; Johnson, K; Peter, K; Smith, T; Munir, M; Baro, A	2023		JOURNAL OF PLANT PATHOLOGY				WOS:000992416700002	10.1007/s42161-023-01372-7		#12520	DuPont 2023	Wrong study design;
Bioactive metabolites of <i>Streptomyces misakiensis</i> display broad-spectrum antimicrobial activity against multidrug-resistant bacteria and fungi	Abdelaziz, R; Tartor, YH; Barakat, AB; EL-Didamony, G; Gado, MM; Berbecea, A; Radulov, HDI	2023		FRONTIERS IN CELLULAR AND INFECTION MICROBIOLOGY	13			WOS:000982716600001	10.3389/fcimb.2023.1162721		#12525	Abdelaziz 2023	Wrong exposure;
Medicinal Plants as Biocontrol Agents: An In Vitro Study on Black Rot Pathogen of Cabbage (<i>Xanthomonas campestris</i> pv. <i>campestris</i>)	Sumi, AA; Khayer, A; Jhan, PK; Rubel, MH	2022		ACTA AGROBOTANICA	75			WOS:000890637400001	10.5586/aa.759		#12571	Sumi 2022	Wrong exposure;
Biological Control of Fire Blight Disease Caused by <i>Erwinia amylovora</i> on Apple	Aktepe, BP; Aysan, Y	2023		ERWERBS-OBSTBAU	65	4	645-654	WOS:000871267000001	10.1007/s10341-022-00751-1		#12584	Aktepe 2023	Wrong population;
