# Supplementary material for: The impact of aminoglycoside exposure on soil and plant root-associated microbiota: a meta-analysis
Source: Environ Evid. 2025 Jul 10;14:12. doi: 10.1186/s13750-025-00365-6 (PMC12243174; doi:10.1186/s13750-025-00365-6)
Supplement: Supplementary file 4 — Supplementary Material 4 [file 13750_2025_365_MOESM4_ESM.xlsx]

## Sheet: Sheet1
Database	Search Strategy	Results
ScienceDirect	(“soil” OR “endosphere” OR “rhizosphere” OR “plant” OR “root”) AND (“microbiome” OR “microorganism” OR “bacteria”) AND (“aminoglycoside”)	2026
Scopus	(“soil” OR “endosphere” OR “rhizosphere” OR “plant” OR “root”) AND (“microbiome” OR “microorganism” OR “bacteria”) AND (“aminoglycoside” OR “kanamycin” OR “gentamicin” OR “neomycin” OR “streptomycin” OR “tobramycin” OR “amikacin” OR “dihydrostreptomycin” OR “apramycin” OR “paromomycin”).	2855
PubMed	(“soil” OR “endosphere” OR “rhizosphere” OR “plant” OR “root”) AND (“microbiome” OR “microorganism” OR “bacteria”) AND (“aminoglycoside” OR “kanamycin” OR “gentamicin” OR “neomycin” OR “streptomycin” OR “tobramycin” OR “amikacin” OR “dihydrostreptomycin” OR “apramycin” OR “paromomycin”).	1142
Google Scholar	(“soil” OR “endosphere” OR “rhizosphere” OR “plant” OR “root”) AND (“microbiome” OR “microorganism” OR “bacteria”) AND (“aminoglycoside” OR “kanamycin” OR “gentamicin” OR “neomycin” OR “streptomycin” OR “tobramycin” OR “amikacin” OR “dihydrostreptomycin” OR “apramycin” OR “paromomycin”).	92
Web of Science	(“soil” OR “endosphere” OR “rhizosphere” OR “plant” OR “root”) AND (“microbiome” OR “microorganism” OR “bacteria”) AND (“aminoglycoside” OR “kanamycin” OR “gentamicin” OR “neomycin” OR “streptomycin” OR “tobramycin” OR “amikacin” OR “dihydrostreptomycin” OR “apramycin” OR “paromomycin”).	207
Soil Food Web	(“soil” OR “endosphere” OR “rhizosphere” OR “plant” OR “root”) AND (“microbiome” OR “microorganism” OR “bacteria”) AND (“aminoglycoside” OR “kanamycin” OR “gentamicin” OR “neomycin” OR “streptomycin” OR “tobramycin” OR “amikacin” OR “dihydrostreptomycin” OR “apramycin” OR “paromomycin”).	0
USDA Journals	(soil AND bacteria) AND (aminoglycoside OR kanamycin OR gentamicin OR neomycin OR streptomycinOR tobramycin OR amikacin OR dihydrostreptomycin OR apramycin OR paromomycin)	120
Forward Citiation Searching		1731
Backward Citation Searching		631
