# Supplementary material for: The impact of aminoglycoside exposure on soil and plant root-associated microbiota: a meta-analysis
Source: Environ Evid. 2025 Jul 10;14:12. doi: 10.1186/s13750-025-00365-6 (PMC12243174; doi:10.1186/s13750-025-00365-6)
Supplement: Supplementary file 5 — Supplementary Material 5 [file 13750_2025_365_MOESM5_ESM.xlsx]

## Sheet: review-177912-consensus-only-qu
Citation Number	Author	Publication Year	Title	Confounding Factors	Misclassification	Selection	Attrition	Reporting	Analysis	Overall
1	Xiaohong Dong	2020	A slurry of microcosm study on the interaction between antibiotics and soil bacterial community	Low	Low	Low	Low	Low	Low	Low
2	L. Badalucco	1994	Activity and degradation of streptomycin and cycloheximide in soil	Low	Low	Unclear	Low	Low	Low	Unclear
3	Terrence H. Bell	2013	Alteration of microbial community structure affects diesel biodegradation in an Arctic soil	Low	Low	Unclear	Low	High	Low	High
4	Qichun Zhang	2017	Alterations in soil microbial communities caused by treatments with penicillin or neomycin	Low	Low	Low	Low	High	Unclear	High
5	Nwadiuto Esiobu	2010	Antibiotic resistance in soil and water environments	Low	High	Low	Low	Low	Low	High
6	Siqi Song	2023	Application of the biogas residue of anaerobic co-digestion of gentamicin mycelial residues and wheat straw as soil amendment: Focus on nutrients supply, soil enzyme activities and antibiotic resistance genes	High	High	Unclear	Low	Low	Low	High
7	Birge D. Ozel Duygan	2021	Assessing antibiotics biodegradation and effects at sub-inhibitory concentrations by quantitative microbial community deconvulotion	Low	Low	Low	Low	High	Low	High
8	Murugan Subbiah	2011	Bacterial community assembly and antibiotic resistance genes in soils exposed to antibiotics at environmentally relevant concentrations	High	Low	Unclear	Low	Low	Low	High
9	Zeyou Chen	2023	B-lactams and florfenicol antibiotics remain bioactive in soils while ciprofloxacin, neomycin, and tetracycline are neutralized	Low	Low	Low	Low	Low	Low	Low
10	De-Ming Li	1986	Bacterial Growth Rates and Competition Affect Nodulation and Root Colonization by Rhizobium meliloti	Low	Low	Low	Low	Low	Low	Low
11	Fiona Walsh	2013	Challenging the concept of bacteria subsisting on antibiotics	High	High	Unclear	Low	Unclear	Unclear	High
12	Saranya Kuppusamy	2023	Contamination of long-term manure-fertilized Indian paddy soils with veterinary antibiotics: Impact on bacterial communities and antibiotics resistance genes	High	Low	Low	Low	Low	Low	High
13	Yanshuo Pan	2019	Continuing impacts of selective inhibition on bacterial and fungal communities in an agricultural soil	Low	Low	Low	Low	Low	Low	Low
14	Ciara Tyrrell	2023	Differential impact of swine, bovine and poultry manure on the microbiome and resistome of agricultural grassland	High	High	Unclear	Low	Low	Low	High
15	Sahar Tolba	2002	Distribution of streptomycin resistance and biosynthesis genes in streptomycetes recovered from different soil sites	Low	Low	Low	Low	Low	Unclear	Unclear
16	Velusamy Srinivasan	2008	Distribution of Tetracycline and Streptomycin Resistance Genes and Class I Integrons in Enterobacter from Dairy and Nondairy Farm Soils	High	High	Low	Low	Unclear	Unclear	High
17	George W. Sundin	1995	Distribution of the streptomycin-resistance transposon Tn5393 among phylloplane and soil bacteria from managed agricultural habitats	Low	Unclear	Low	Low	Low	Unclear	Unclear
18	R da Gloria Britto de Oliveira	1994	Effects of antibiotics in soil on the population dynamics of transposon carrying Pseudomonas fluorescens	Low	Low	Unclear	Unclear	Low	Low	Unclear
19	E.R. Ingham	1984	Effects of streptomycin, cycloheximide, fungizone, captan, carbofuran, cygon, and PCNB on Soil Microorganisms	Low	Low	Low	Low	High	High	High
20	Cong Shen	2023	Effects of the coexistence of antibiotics and heavy metals on the fate of antibiotic resistance genes in chicken manure and surrounding soils	High	Unclear	Low	Low	Unclear	Unclear	High
21	Katherine Donegan	1992	Efficacy of Burning, Tillage, and Biocides in Controlling Bacteria Released at Field Sites and Effects on Indigenous Bacteria and Fungi	High	High	Unclear	Low	Low	Low	High
22	Gayle C McGhee	2010	Evaluation of Kasugamycin for fire blight management, effect on nontarget bacteria, and assessment of kasugamycin resistance potential in Erwinia amylovora	Low	Unclear	Low	Low	Low	Low	Unclear
23	Yanyan Yang	2023	Evaluation of Soil Suppressiveness of Various Japanese Soils against the Soybean Cyst Nematode Heterodera glycines and Its Relation with the Soil Chemical and Biological Properties	Low	Low	Unclear	Low	Low	Low	Unclear
24	Nadezhda D Ananyeva	2014	Fungi-to-bacteria ratio in soils of European Russia	Low	Low	Low	Low	Low	Low	Low
25	Concepcion Sanchez-Cid	2021	Gentamicin Adsorption onto Soil Particles Prevents Overall Short-Term Effects on the Soil Microbiome and Resistome	Low	Low	Low	Low	Unclear	Low	Unclear
26	Qichun Zhang	2014	Growth of soil bacteria, on penicillin and neomyci, not previously exposed to these antibiotics	High	High	Low	Low	Unclear	Unclear	High
27	Maria Rosa Pino-Otin	2022	Impact of eight widely consumed antibiotics on the growth and physiological profile of natural soil microbial communities	Low	Low	Low	Low	Low	Low	Low
28	Adebayonle Akinduro	2023	Impact of soil supplemented with pig manure on the abundance of antibiotic resistant bacteria and their associated genes.	High	High	Unclear	Low	Low	Low	High
29	Magdalena Popowska	2011	Influence of soil use on prevalence of tetracycline, streptomycin, and erythromycin resistance and associated resistance	High	Unclear	Unclear	Low	Low	Unclear	High
30	Mohamed Hassan Abd El‑Wahed	2023	Integration of Pseudomonas fluorescens and Rosemariuns officinalis for controlling of potato bacterial wilt	High	Low	Low	Low	Unclear	Unclear	High
31	E.R. Ingham	1986	Manipulation of bacteria, fungi, and protozoa by biocides in lodgepole pine forest soil microcosms: effects on interactions and nitrogen mineralization	Low	Low	Low	Low	High	High	High
32	M.E. Stanghellini	1999	Microbe-mediated germination of ascospores of monosporascus cannonballus	Low	Low	Low	Low	Low	Low	Low
33	Katherine Donegan	1991	Physical and chemical control of released microorganisms at field sites	High	Unclear	High	High	High	High	Unclear
34	Qinxiang Yang	2016	Practical survey on antibiotic-resistant bacterial communities in livestock manure and manure amended soil	High	Unclear	Low	Low	High	High	High
35	Marie de Garcia Coquerel	2023	Preliminary assessment of bacterial antibiotic resistance and Candidatus Liberibacter asiaticus titer in three Florida commercial citrus groves	High	Low	Unclear	Low	Unclear	Unclear	High
36	Mark T.L. Bonner	2018	Relationship between microbial composition and substrate use efficiency in a tropical soil	Low	Low	Low	Low	High	Low	High
37	Zhaobin Xia	2023	Response of Nicandra physalodes (Linn.) Gaertn. and Its Rhizospheric Organisms to the Selective Pressures of High-Concentration Oxytetracycline, Ciprofloxacin, and Tobramycin	Unclear	Low	Unclear	Low	Low	Low	Unclear
38	Fiona Walsh	2014	Restricted streptomycin use in apple orchards did not adversely alter the soil bacteria community	Low	Low	Low	Low	Unclear	Low	Unclear
41	Dandan Hu	2019	Seed mucilage interacts with soil microbial community and physiochemical	Low	Low	Low	Low	Low	Low	Low
40	Jijun Kang	2022	Soil antibiotic abatement associates with the manipulation of soil microbiome via long-term fertilizer application	High	Unclear	Low	Low	Unclear	Unclear	High
39	Tingtin Li	2022	Shifts of Antibiotic Resistomes in Soil Following Amendments of Antibiotics-Contained Dairy Manure	Low	Low	Unclear	Low	Low	Low	Unclear
42	Khald Blau	2017	Soil texture-depending effects of doxycycline and streptomycin applied with manure on community composition and resistome	Low	Low	Low	Low	Low	Low	Low
43	Cesar Rodriguez-Sanchez	2008	Spraying of oxytetracycline and gentamicin onto field-grown coriander did not affect the abundance of resistant bacteria, resistance genes, and broad host range plasmids in tropical soil bacteria	High	Low	Low	Low	Low	Low	High
44	Ashley Shade	2013	Streptomycin application has no detectable effect on bacterial community structure in apple orchard soil	Low	Low	Low	Low	Low	Low	Low
45	Brion Duffy	2013	Streptomycin use in apple orchards did not increase abundance of mobile resistance genes	Low	Unclear	Low	Low	Low	Low	Unclear
46	Magdalena Popwska	2010	The impact of environmental contamination with antibiotics on levels of resistance in soil bacteria	Low	Low	Unclear	Low	Unclear	Low	Unclear
47	G Recorbet	1992	Tn5 to assess soil fate of genetically marked bacteria screening for aminoglycoside-resistance advantage and labelling specifity	Low	Low	Low	Low	Low	Low	Low
48	C.B. Davey	1961	Translocation of Streptomycin from Coleus Leaves and Its Effect on Rhizosphere Bacteria	High	High	Low	Low	High	Low	High
49	Lichun Yin	2023	Uptake of the Plant Agriculture-Used Antibiotics Oxytetracycline and Streptomycin by Cherry Radish─Effect on Plant Microbiome and the Potential Health Risk.	Low	Low	Unclear	Unclear	Low	Low	Unclear
50	S. Stamatiadis	1990	Use of staining and inhibitors to separate fungal and bacterial activity in soil	Low	Low	Low	Low	Low	Low	Low
