# Supplementary material for: The impact of aminoglycoside exposure on soil and plant root-associated microbiota: a meta-analysis
Source: Environ Evid. 2025 Jul 10;14:12. doi: 10.1186/s13750-025-00365-6 (PMC12243174; doi:10.1186/s13750-025-00365-6)
Supplement: Supplementary file 6 — Supplementary Material 6 [file 13750_2025_365_MOESM6_ESM.xlsx]

## Sheet: Bibliographic
Author	Publication Year	Title	Source of Publication	Country	Setting	Institution	Sponsorship Source	Email	Address
Xiaohong Dong	2020	A slurry of microcosm study on the interaction between antibiotics and soil bacterial community	Heliyon	China	Laboratory	Sichuan University	National Natural Science Foundation of China and the Initiation Fund for Talent Introduction of Sichuan University	cookyoung@scu.edu.cn
L. Badalucco	1994	Activity and degradation of streptomycin and cycloheximide in soil	Biol Fertil Soils	Italy	Field	Universita della Tuscia
Terrence H. Bell	2013	Alteration of microbial community structure affects diesel biodegradation in an Arctic soil	FEMS Microbiol Ecol	Canada	Field	McGill University	NRCan PERD Program/ NSERC postgraduate scholarship to TH Bell	charles.greer@cnrc-nrc.gc.ca	6100 Royalmount Avenue, Montreal, QC,Canada H4P 2R
Qichun Zhang	2017	Alterations in soil microbial communities caused by treatments with penicillin or neomycin	Environ Sci Pollut Res	United States of America	Laboratory	Zhejiang University	NSFC (41401266), the National Key Research and Development Program of China (2016YFD0801103), Science & Research Program of Zhejiang Province (2016C32084), the China Scholarship Council (2009833115), and by state and federal funds appropriated to The Ohio Agricultural Research and Development Center/The Ohio State University, Wooster, OH	qczhang@zju.edu.cn	Zhejiang Provincial Key Laboratory of Agricultural Resources and Environment, Key Laboratory of Environment Remediation and Ecological Health, Ministry of Education, Zhejiang University, Hangzhou 310058, China
Nwadiuto Esiobu	2010	Antibiotic resistance in soil and water environments	International Journal of Environmental Health Research		Field	Florida Atlantic University	College of Liberal Arts, Florida Atlantic University	nesiobu@fau.edu	2912 College Avenue, Davie, FL 33314, USA
Siqi Song	2023	Application of the biogas residue of anaerobic co-digestion of gentamicin mycelial residues and wheat straw as soil amendment: Focus on nutrients supply, soil enzyme activities and antibiotic resistance genes	Journal of Environmental Management	China	Field	Harbin Institute of Technology	National Natural Science Foundation of China (grant number 51978497) General Program of the National Natural Science Foundation of China (grant number 52170138)	hlliu2004@163.com	School of Environment, State Key Laboratory of Urban Water Resources and Environment, Harbin Institute of Technology, Harbin, 150090, China
Birge D. Ozel Duygan	2021	Assessing antibiotics biodegradation and effects at sub-inhibitory concentrations by quantitative microbial community deconvulotion	Frontiers in Environmental Science	Switzerland	Laboratory	University of Lausanne	Grant 16800.1 PFIW-IW from the Swiss Commission for Technology and Innovation	birgeozel@gmail.com
Murugan Subbiah	2011	B-lactams and florfenicol antibiotics remain bioactive in soils while ciprofloxacin, neomycin, and tetracycline are neutralized	Applied and Environmental Microbiology	United States of America	Laboratory	Washington State University	National Institute of Allergy and Infectious Diseases, National Institutes of Health, Department of Health and Human Services, under contract no. N01-AI-30055. Additional funding was provided by the BIOAg program of the Center for Sustaining Agriculture and Natural Resources, the Agricultural Research Center, and the College of Veterinary Medicine Agricultural Animal Health Program, all at Washin…	drcall@wsu.edu	Department of Veterinary Microbiology and Pathology, Washington State University, 402Bustad Hall, Pullman, WA 99164-7040
Zeyou Chen	2023	Bacterial community assembly and antibiotic resistance genes in soils exposed to antibiotics at environmentally relevant concentrations	Environmental Microbiology	United States of America	Laboratory	Michigan State University	Michigan AgBioResearch; National Key R&D Program of China, Grant/Award Numbers: 2020YFC1806904, 2022YFC3704600; National Science Foundation, Grant/Award Number: CBET-1438105; National Science Foundation of China, Grant/Award Numbers: 21920102002, 41977367, 42107408	lihui@msu.edu	Department of Plant, Soil and Microbial Sciences, Michigan State University, East Lansing, MI 48824, USA.
De-Ming Li	1986	Bacterial Growth Rates and Competition Affect Nodulation and Root Colonization by Rhizobium meliloti	Applied and Environmental Microbiology	United States of America	Laboratory	Cornell University
Fiona Walsh	2013	Challenging the concept of bacteria subsisting on antibiotics	International Journal of Antimicrobial Agents	Switzerland	Field	Agroscope-Research Station	The Swiss Federal Office for Agriculture, the Swiss Federal Office for the Environment and the Swiss Expert Committee for Biosafety (SECB)	fiona.walsh@agroscope.admin.ch, fiona1walsh@gmail.com
Saranya Kuppusamy	2023	Contamination of long-term manure-fertilized Indian paddy soils with veterinary antibiotics: Impact on bacterial communities and antibiotics resistance genes	Applied Soil Ecology	India	Field	Anna University	DSTSERB (Department of Science and Technology – Science and Engineering Research Board) Ramanujan Fellowship grant (Sanction Order No. SB/S2/RJN-182/2017)	saran.miles2go@gmail.com	Centre for Environmental Studies, Department of Civil Engineering Guindy, Anna University, Chennai 600 025, India
Yanshuo Pan	2019	Continuing impacts of selective inhibition on bacterial and fungal communities in an agricultural soil	Microbial Ecology	China	Laboratory	Chinese Academy of Sciences	National Natural Science Foundation of China (41671266)	ycwu@issas.ac.cn	Key Laboratory of Soil Environment and Pollution Remediation, Institute of Soil Science, Chinese Academy of Sciences, Nanjing 210008, China
Ciara Tyrrell	2023	Differential impact of swine, bovine and poultry manure on the microbiome and resistome of agricultural grassland	Sci Total Environ	Ireland	Field	Department of Agriculture	Walsh Fellowship (2017037) and Irish Environmental Protection Agency	ciaratyrrell@gmail.com	Department of Agriculture, Food and the Marine, Dublin, Ireland
Sahar Tolba	2002	Distribution of streptomycin resistance and biosynthesis genes in streptomycetes recovered from different soil sites	FEMS Microbiology Ecology	Germany	Field	University of Warwick	Egyptian Government, European Community Projects, and the Biotechnology and Biological Sciences Research Council	ewellington@bio.warwick.ac.uk
Velusamy Srinivasan	2008	Distribution of Tetracycline and Streptomycin Resistance Genes and Class I Integrons in Enterobacter from Dairy and Nondairy Farm Soils	Microb Ecol	United States of America	Field	The University of Tennessee	The University of Tennessee Food Safety Center of Excellence, the Tennessee Agricultrual Experiment Station	soliver@utk.edu	Department of Animal Science and the Food Safety Center of Excellence, The University of Tennessee, Knoxville, TN 37996, USA
George W. Sundin	1995	Distribution of the streptomycin-resistance transposon Tn5393 among phylloplane and soil bacteria from managed agricultural habitats	Can. J. Microbiol	United States of America	Field	Oklahoma State University	Oklahoma Agricultural Experiment Station and National Science Foundation grant		110 Noble Research Center, Department of Plant Pathology, Oklahoma State University, Stillwater, OK 74078, U.S.A
R da Gloria Britto de Oliveira	1994	Effects of antibiotics in soil on the population dynamics of transposon carrying Pseudomonas fluorescens	Plant and Soil	Netherlands	Field	IPO-DLO	Commission of the European Communities		IPO-DLO, P O. Box 9060, 6700GW Wageningen, the Netherlands. 1present address: UFRJ, Institute of Microbiology, CCS, BL L Fundgto, Rio de Janeiro, RJ 21944, Brazil
E.R. Ingham	1984	Effects of streptomycin, cycloheximide, fungizone, captan, carbofuran, cygon, and PCNB on Soil Microorganisms	Microbial Ecology	United States of America	Laboratory	Colorado State University	National Science Foundation Grant DEB 80-0419
Cong Shen	2023	Effects of the coexistence of antibiotics and heavy metals on the fate of antibiotic resistance genes in chicken manure and surrounding soils	Ecotoxicology and Environmental Safety	China	Field	Ningxia University	National Key Research and Development Program of China (2021YFD1900602), the Key Research and Development Projects of Ningxia Autonomous Region (2019BFG02015) and the Leading Talents in the Technological Innovation Program of Ningxia (2022GKLRLX02)	zhangjunhua728@163.com	School of Ecology and Environment, Ningxia University, No. 489 Helanshan West Road, Xixia District, Yinchuan, Ningxia 750021, China
Katherine Donegan	1992	Efficacy of Burning, Tillage, and Biocides in Controlling Bacteria Released at Field Sites and Effects on Indigenous Bacteria and Fungi	Applied and Environmental Microbiology	United States of America	Field	ManTech Environmental Technology, Inc	Hal Kibby		200 S. W. 35th Street, Corvallis, Oregon 97333
Gayle C McGhee	2010	Evaluation of Kasugamycin for fire blight management, effect on nontarget bacteria, and assessment of kasugamycin resistance potential in Erwinia amylovora	Phytopathology	United States of America	Field	Michigan State University	Michigan Apple Committee, Michigan Agricultural Experiment Station, Michigan State University Project GREEEN, and a special grant from the United States Department of Agriculture, CSREES	sundin@msu.edu	Department of Plant Pathology, Michigan State University, East Lansing 48824
Yanyan Yang	2023	Evaluation of Soil Suppressiveness of Various Japanese Soils against the Soybean Cyst Nematode Heterodera glycines and Its Relation with the Soil Chemical and Biological Properties	Agronomy-Basel	Japan	Laboratory	Tokyo University of Agriculture and Technology	This research received no external funding	kokit@cc.tuat.ac.jp	Tokyo University of Agriculture and Technology, Koganei 184-8588, Japan
Nadezhda D Ananyeva	2014	Fungi-to-bacteria ratio in soils of European Russia	Archives of Agronomy and Soil Science	Russia	Laboratory	Russian Academy of Sciences	Scientific School Program [grant number 6123.2014.4], the Russian Foundation Basic Research [grant number 12-04-00097], the Program of Russian Academy of Sciences [grant number 30] and the Russian Government [grant number 11.G34.31.0079]	ananyeva@rambler.ru
Concepcion Sanchez-Cid	2021	Gentamicin Adsorption onto Soil Particles Prevents Overall Short-Term Effects on the Soil Microbiome and Resistome	Antibiotics	France	Laboratory	Universite de Lyon	ANRT (Association Nationale de la Recherche et de la Technologie) and Promega Corporation	vogel@univ-lyon1.fr	Environmental Microbial Genomics, Laboratoire Ampère, UMR 5005, CNRS, Ecole Centrale de Lyon, Université de Lyon, 69134 Ecully, France
Qichun Zhang	2014	Growth of soil bacteria, on penicillin and neomyci, not previously exposed to these antibiotics	Science of the Total Environment	United States of America	Field	Zhejiang University	China Scholarship Council and Natural Science Foundation of Zhejiang of China	dick.5osu.edu	College of Environmental and Resource Science, Zhejiang University, Hangzhou, 310029 China
Maria Rosa Pino-Otin	2022	Impact of eight widely consumed antibiotics on the growth and physiological profile of natural soil microbial communities	Chemosphere	Spain	Laboratory	Universidad San Jorge	Gobierno de Aragon: ´ Departamento de Ciencia, Universidad y Sociedad del Conocimiento (Group E39_20 R), C´atedra NOVALTIA and Universidad San Jorge	rpino@usj.es	Universidad San Jorge, Campus Universitario Villanueva de Gallego, ´ Autovía A-23 Zaragoza-Huesca, km. 510, 50830, Villanueva de Gallego, ´ Zaragoza, Spain.
Adebayonle Akinduro	2023	Impact of soil supplemented with pig manure on the abundance of antibiotic resistant bacteria and their associated genes.	J Antibiot (Tokyo)	Nigeria	Laboratory	Federal University of Technology	Department of Medical Microbiology and Parasitology, Obafemi Awolowo University, Ile-Ife, Nigeria	doolaniyi@futa.edu.ng	Department of Microbiology, Federal University of Technology, Akure, Nigeria
Magdalena Popowska	2011	Influence of soil use on prevalence of tetracycline, streptomycin, and erythromycin resistance and associated resistance	Antimicrobial agents and chemotherapy	Poland	Field	University of Warsaw	This publication was funded by the State Committee for Scientific Research, Poland (international grant project [not cofinanced]; decision no.741/N-COST/2010/0). F. Walsh and B. Duffy were funded in part by the Swiss Federal Office for Agriculture and the Swiss Federal Office for the Environment	magdapop@biol.uw.edu.pl
Mohamed Hassan Abd El‑Wahed	2023	Integration of Pseudomonas fluorescens and Rosemariuns officinalis for controlling of potato bacterial wilt	Egyptian Journal of Biological Pest Control		Laboratory	King Abdulaziz University	Institutional Fund Projects (grant no. IFPIP- 416-155-1443) from Ministry of Education and King Abdulaziz University, DSR, Jeddah, Saudi Arabia	kaaboelyousr@agr.aun.edu.eg; ka@kau.edu.sa	Department of Arid Land Agriculture, King Abdulaziz University, Jeddah 80208, Saudi Arabia
E.R. Ingham	1986	Manipulation of bacteria, fungi, and protozoa by biocides in lodgepole pine forest soil microcosms: effects on interactions and nitrogen mineralization	Can. J. Soil Sci	United States of America	Laboratory	Colorado State University	National Science Foundation grants DEB-8004193A02, BS2-8305768, BSR-8418049		Institute of Ecology, University of Georgia, Athens, Ga. 30602
M.E. Stanghellini	1999	Microbe-mediated germination of ascospores of monosporascus cannonballus	Ecology and Population Biology	United States of America	Laboratory	University of California, Riverside		mstang@ucrac1.ucr.edu
Katherine Donegan	1991	Physical and chemical control of released microorganisms at field sites	Can. J. Microbiol.	United States of America	Field	ManTech Environmental Technology Inc	Hal Kibby		200 S. W. 35th Street, Corvallis, OR 97333, U.S.A.
Qinxiang Yang	2016	Practical survey on antibiotic-resistant bacterial communities in livestock manure and manure amended soil	Journal of Environmental Science and Health	China	Field	Henan Normal University	National Natural Science Foundation of China, Program for Innovative Research Team in University of Henan Province, The Outstanding Talented Persons Foundation of Henan Province and the Specialized Research Fund for the Doctoral Program of Higher Education	yangqx66@163.com, yangqx@htu.edu.cn	College of Life Sciences, Henan Normal University, Xinxiang 453007, China
Marie de Garcia Coquerel	2023	Preliminary assessment of bacterial antibiotic resistance and Candidatus Liberibacter asiaticus titer in three Florida commercial citrus groves	Crop Protection	United States of America	Field	USDA and University of Florida	University of Florida Emerging Pathogens Institute and Plant Pathology Department. UF-CALS Undergraduate Scholar Program award to JW and UF Emerging Scholar Award to NC from the UF Center for Undergraduate Research.	emgoss@ufl.edu; marina.ascunce@usda.gov	Fire Ant Unit, CMAVE, ARS, U.S. Department of Agriculture, Gainesville, FL, 32608, USA Department of Plant Pathology, University of Florida, Gainesville, FL, 32610, USA.
Mark T.L. Bonner	2018	Relationship between microbial composition and substrate use efficiency in a tropical soil	Geoderma	Australia	Laboratory	University of Queensland	Australian National Soil Carbon Research Program, and an Australian Postgraduate Award for MTLB	mark.bonner@uqconnect.edu.au	School of Agriculture and Food Sciences, University of Queensland, QLD 4072, Australia
Zhaobin Xia	2023	Response of Nicandra physalodes (Linn.) Gaertn. and Its Rhizospheric Organisms to the Selective Pressures of High-Concentration Oxytetracycline, Ciprofloxacin, and Tobramycin	Agriculture (Switzerland)	China	Laboratory	Southwest Minzu University	Science and Technology Training Planning Project of Sichuan Province (2016KZ0007) Sichuan Provincial Science and Technology Department (2023NSFSC0179) Fundamental Research Funds for Central Universities, Southwest Minzu University (2022NYXXS029)	zhaobinxiz@163.com; chaoxi8832@swun.edu.cn	College of Animal and Veterinary Sciences, Southwest Minzu University, Chengdu 610041, China; Key Laboratory of Animal Disease and Human Health of Sichuan Province, College of Veterinary Medicine, Sichuan Agricultural University, Chengdu 611130, China
Fiona Walsh	2014	Restricted streptomycin use in apple orchards did not adversely alter the soil bacteria community	Frontiers in Microbiology	Switzerland	Field	Research Station Agroscope Changins-Wädenswil ACW	Swiss Federal Office for Agriculture, the Swiss Federal Office for the Environment and the Swiss Expert Committee for Biosafety (SECB)	fiona.walsh@ agroscope.admin.ch	Fiona Walsh, Federal Department of Economic Affairs, Education and Research EAER, Research Station Agroscope Changins-Wädenswil ACW, Wädenswil, 8820, Switzerland
Dandan Hu	2019	Seed mucilage interacts with soil microbial community and physiochemical		China	Laboratory	Chinese Academy of Science	National Natural Science Foundation of China (Grants 31470476, 31570416, and 31770514) and the Strategy of CAS Biological Resources Service Network Planning Project (Grant ZSSD-014)	xjyang_jx@ibcas.ac.cn; zhenying@ibcas.ac.cn
Jijun Kang	2022	Shifts of Antibiotic Resistomes in Soil Following Amendments of Antibiotics-Contained Dairy Manure	International Journal of Environmental Research and Public Health	China	Laboratory	Chinese Academy of Agricultural Sciences	MicroAnaly Genetech Co., Ltd., China	xiongwg@scau.edu.cn; lixiubo@caas.cn	Key Laboratory of Animal Antimicrobial Resistance Surveillance, Chinese Academy of Agricultural Sciences, Beijing 100081, China Guangdong Provincial Key Laboratory of Veterinary Pharmaceutic Development and Safety Evaluation, South China Agricultural
Tingtin Li	2022	Soil antibiotic abatement associates with the manipulation of soil microbiome via long-term fertilizer application	Journal of Hazardous Materials	China	Field	Nanjing Agricultural University	National Natural Science Foundation of China (42090065 and 32002132), and the Natural Science Foundation of Jiangsu Province, China (BK20210390 and BK20200562)	shenzongz@njau.edu.cn	College of Resources and Environmental Sciences, Nanjing Agricultural University, 210095, Nanjing, China
Khald Blau	2017	Soil texture-depending effects of doxycycline and streptomycin applied with manure on community composition and resistome	FEMS Microbiol Ecol	Germany	Field	Julius Kuhn -Institut	Libyan government, Agency for Innovation by Science and Technology in Flanders, and German Environment Agency	sven.jechalke@julius-kuehn.de	Justus Liebig University Giessen, Institute for Phytopathology, Heinrich-Buff-Ring 26–32 (IFZ), 35392 Gießen, Germany
Cesar Rodriguez-Sanchez	2008	Spraying of oxytetracycline and gentamicin onto field-grown coriander did not affect the abundance of resistant bacteria, resistance genes, and broad host range plasmids in tropical soil bacteria	Biol Fertil Soils	Costa Rica	Field	Universität Osnabrück	Grants of the Hans Muhlenhoff-Stiftung		Abteilung Mikrobiologie, Fachbereich Biologie/Chemie, Universität Osnabrück, Barbarastrasse 11, 49069 Osnabrück, Germany
Ashley Shade	2013	Streptomycin application has no detectable effect on bacterial community structure in apple orchard soil		United States of America	Field	Yale University	USDA Microbial Observatory grant 2006-35319-17466 funded this work. A.S. is a Gordon and Betty Moore Foundation Fellow of the Life Sciences Research Foundation	jo.handelsman@yale.edu	Department of Molecular, Cellular and Developmental Biology, Yale University, New Haven, Connecticut, USA
Brion Duffy	2013	Streptomycin use in apple orchards did not increase abundance of mobile resistance genes	FEMS Microbiology Letters	Switzerland	Field		Swiss Federal Office for Agriculture, the Swiss Federal Office for the Environment and the Swiss Expert Committee for Biosafety (SECB)	fiona.walsh@agroscope.admin.ch	Federal Department of Economic Affairs, Education and Research EAER, Research Station Agroscope Changins-W€adenswil ACW, W€adenswil, Switzerland
Magdalena Popwska	2010	The impact of environmental contamination with antibiotics on levels of resistance in soil bacteria	Technical reports: organic compounds in the environment	Poland	Laboratory	University of Warsaw	European Co-operation in the field of Scientific and Techincal Research Action/State Committee for Scientific Research, Poland	magdapop@biol.uw.edu.pl	Dep. of General Microbiology, Institute of Microbiology, Faculty of Biology, Univ. of Warsaw, Miecznikowa 1, 02-096 Warsaw, Poland. Assigned to Associate Editor A. Mark Ebekwe
G Recorbet	1992	Tn5 to assess soil fate of genetically marked bacteria screening for aminoglycoside-resistance advantage and labelling specifity	FEMS Microbiology Ecology	France	Laboratory	Universite C Bernard-Lyon	CNRS and Eurolysine Co	Ecologie microbienne du sol U.R.A. CNRS 1450, Universiti C. Bernard-Lyon I bit. 741, 43 Bd du 11 novembre 1918, 69622 Villeurbanne Cedex, France
C.B. Davey	1961	Translocation of Streptomycin from Coleus Leaves and Its Effect on Rhizosphere Bacteria	Science			U.S. Agricultural Research Service			Crops Research Division, U.S. Agricultural Research Service, Beltsville, Maryland
Lichun Yin	2023	Uptake of the Plant Agriculture-Used Antibiotics Oxytetracycline and Streptomycin by Cherry Radish─Effect on Plant Microbiome and the Potential Health Risk.	J Agric Food Chem	China	Laboratory	Nankai University	National Key R&D Program of China (2020YFC1806901 and 2022YFC3700216) and the National Natural Science Foundation of China (41977367 and 42107408)	zeyou@nankai.edu.cn	College of Environmental Science and Engineering, Ministry of Education Key Laboratory of Pollution Processes and Environmental Criteria, Nankai University, Tianjin 300071, China
S. Stamatiadis	1990	Use of staining and inhibitors to separate fungal and bacterial activity in soil	Soil Biol. Biochem	United States of America	Laboratory	USDA			USDA, ARS and University of Nebraska-Lincoln, Lincoln, NE 68583, U.S.A. and Oregon State University, Corvallis, OR 97331, U.S.A.

## Sheet: Included_Studies_Population
Title	Intervention Type	Population	Plant Species	Soil Use	Light/Dark	Temperature (Celsius)	Duration (Days)	pH (Water)	Carbon Content (%)	Nitrogen Content (%)	Oxygen Status	Compost Use	Type of Tillage	% Sand	% Silt	% Clay	Depth (cm)	Water holding capacity (%)	Previous History of Antibiotic Use	Clade	Division
A slurry of microcosm study on the interaction between antibiotics and soil bacterial community	Antibiotic	Soil		Natural	Light	30		7.57	1.6	0.119		No	None	46.5	23.2	30.3	5		No
A slurry of microcosm study on the interaction between antibiotics and soil bacterial community	Control	Soil		Natural	Light	30		7.57	1.6	0.119		No	None	46.5	23.2	30.3	5		No
Activity and degradation of streptomycin and cycloheximide in soil	Antibiotic	Soil	Chestnut	Natural	Dark	25	10	6.9	3.08	0.21				70.8	13	16.2	20	60	1	Dicots	Angiosperms
Activity and degradation of streptomycin and cycloheximide in soil	Control	Soil	Chestnut	Natural	Dark	25	10	6.9	3.08	0.21				70.8	13	16.2	20	60	1	Dicots	Angiosperms
B-lactams and florfenicol antibiotics remain bioactive in soils while ciprofloxacin, neomycin, and tetracycline are neutralized	Antibiotic	Soil		Not Reported	Dark	24	1	4.71	2.27	0.17				4	79	17
B-lactams and florfenicol antibiotics remain bioactive in soils while ciprofloxacin, neomycin, and tetracycline are neutralized	Control	Soil		Not Reported	Dark	24	1	4.71	2.27	0.17				4	79	17
B-lactams and florfenicol antibiotics remain bioactive in soils while ciprofloxacin, neomycin, and tetracycline are neutralized	Antibiotic	Soil		Not Reported	Dark	24	1	5.54	2.06	0.17				50	45	5
B-lactams and florfenicol antibiotics remain bioactive in soils while ciprofloxacin, neomycin, and tetracycline are neutralized	Antibiotic	Soil		Not Reported	Dark	24	1	7.75	0.24	0.0002				98	2	0
B-lactams and florfenicol antibiotics remain bioactive in soils while ciprofloxacin, neomycin, and tetracycline are neutralized	Control	Soil		Not Reported	Dark	24	1	5.54	2.06	0.17				50	45	5
B-lactams and florfenicol antibiotics remain bioactive in soils while ciprofloxacin, neomycin, and tetracycline are neutralized	Control	Soil		Not Reported	Dark	24	1	7.75	0.24	0.0002				98	2	0
Bacterial Growth Rates and Competition Affect Nodulation and Root Colonization by Rhizobium meliloti	Antibiotic	Rhizosphere	Lucerne	Not Reported	Both	27		7.2									15	23		Dicots	Angiosperms
Bacterial Growth Rates and Competition Affect Nodulation and Root Colonization by Rhizobium meliloti	Control	Rhizosphere	Lucerne	Not Reported	Both	27		7.2									15	23		Dicots	Angiosperms
Continuing impacts of selective inhibition on bacterial and fungal communities in an agricultural soil	Antibiotic	Soil		Agricultural		28	42	7.1										60
Continuing impacts of selective inhibition on bacterial and fungal communities in an agricultural soil	Control	Soil		Agricultural		28	42	7.1										60
Continuing impacts of selective inhibition on bacterial and fungal communities in an agricultural soil	Antibiotic	Soil		Agricultural		28	42	7.1										60
Distribution of streptomycin resistance and biosynthesis genes in streptomycetes recovered from different soil sites	Antibiotic	Soil	Apple	Agricultural		28	7	7.15									5		Yes	Dicots	Angiosperms
Distribution of streptomycin resistance and biosynthesis genes in streptomycetes recovered from different soil sites	Control	Soil	Apple	Agricultural		28	7	7.15									5		No	Dicots	Angiosperms
Distribution of the streptomycin-resistance transposon Tn5393 among phylloplane and soil bacteria from managed agricultural habitats	Antibiotic	Soil	Pear	Agricultural		28	3	7									6		No	Dicots	Angiosperms
Distribution of the streptomycin-resistance transposon Tn5393 among phylloplane and soil bacteria from managed agricultural habitats	Control	Soil	Pear	Agricultural		28	3	7									6		No	Dicots	Angiosperms
Distribution of the streptomycin-resistance transposon Tn5393 among phylloplane and soil bacteria from managed agricultural habitats	Antibiotic	Soil	Pear	Agricultural		28	3	7									6		No	Dicots	Angiosperms
Distribution of the streptomycin-resistance transposon Tn5393 among phylloplane and soil bacteria from managed agricultural habitats	Antibiotic	Soil	Pear	Agricultural		28	3	7									6		Yes	Dicots	Angiosperms
Distribution of the streptomycin-resistance transposon Tn5393 among phylloplane and soil bacteria from managed agricultural habitats	Antibiotic	Soil	Pear	Agricultural		28	3	7									6		Yes	Dicots	Angiosperms
Distribution of the streptomycin-resistance transposon Tn5393 among phylloplane and soil bacteria from managed agricultural habitats	Control	Soil	Tomato	Agricultural		28	3	7									6		No	Dicots	Angiosperms
Distribution of the streptomycin-resistance transposon Tn5393 among phylloplane and soil bacteria from managed agricultural habitats	Control	Soil	Tomato	Agricultural		28	3	7									6		Yes	Dicots	Angiosperms
Distribution of the streptomycin-resistance transposon Tn5393 among phylloplane and soil bacteria from managed agricultural habitats	Control	Soil	Tomato	Agricultural		28	3	7									6		Yes	Dicots	Angiosperms
Distribution of the streptomycin-resistance transposon Tn5393 among phylloplane and soil bacteria from managed agricultural habitats	Control	Soil	Tomato	Agricultural		28	3	7									6		Yes	Dicots	Angiosperms
Effects of antibiotics in soil on the population dynamics of transposon carrying Pseudomonas fluorescens	Antibiotic	Soil	Common wheat	Research	Both	20/16	15										50	18		Monocots	Angiosperms
Effects of antibiotics in soil on the population dynamics of transposon carrying Pseudomonas fluorescens	Antibiotic	Soil	Common wheat	Research	Both	20/16	15										50	25		Monocots	Angiosperms
Effects of antibiotics in soil on the population dynamics of transposon carrying Pseudomonas fluorescens	Antibiotic	Soil	Common wheat	Research	Both	20/16	15										50	35		Monocots	Angiosperms
Effects of antibiotics in soil on the population dynamics of transposon carrying Pseudomonas fluorescens	Control	Soil and Rhizosphere	Common wheat	Research	Both	20/16	15										50			Monocots	Angiosperms
Effects of antibiotics in soil on the population dynamics of transposon carrying Pseudomonas fluorescens	Antibiotic	Rhizosphere	Common wheat	Research	Both	20/16	15										50	18		Monocots	Angiosperms
Effects of antibiotics in soil on the population dynamics of transposon carrying Pseudomonas fluorescens	Antibiotic	Rhizosphere	Common wheat	Research	Both	20/16	15										50	25		Monocots	Angiosperms
Effects of antibiotics in soil on the population dynamics of transposon carrying Pseudomonas fluorescens	Antibiotic	Rhizosphere	Common wheat	Research	Both	20/16	15										50	35		Monocots	Angiosperms
Evaluation of Kasugamycin for fire blight management, effect on nontarget bacteria, and assessment of kasugamycin resistance potential in Erwinia amylovora	Antibiotic	Soil	Apple	Research			28										7.5			Dicots	Angiosperms
Evaluation of Kasugamycin for fire blight management, effect on nontarget bacteria, and assessment of kasugamycin resistance potential in Erwinia amylovora	Control	Soil	Apple	Research			28										7.5			Dicots	Angiosperms
Evaluation of Kasugamycin for fire blight management, effect on nontarget bacteria, and assessment of kasugamycin resistance potential in Erwinia amylovora	Antibiotic	Soil	Apple	Research			28										7.5			Dicots	Angiosperms
Evaluation of Soil Suppressiveness of Various Japanese Soils against the Soybean Cyst Nematode Heterodera glycines and Its Relation with the Soil Chemical and Biological Properties	Antibiotic	Soil	Soybean	Agricultural	Both	25	35	7.4	3.8	0.446							15	60		Dicots	Angiosperms
Evaluation of Soil Suppressiveness of Various Japanese Soils against the Soybean Cyst Nematode Heterodera glycines and Its Relation with the Soil Chemical and Biological Properties	Control	Soil	Soybean	Agricultural	Both	25	35	7.4	3.8	0.446							15	60		Dicots	Angiosperms
Fungi-to-bacteria ratio in soils of European Russia	Antibiotic	Soil	Grass, moss	Natural				4.2	12.28								5			Monocots	Angiosperms
Fungi-to-bacteria ratio in soils of European Russia	Antibiotic	Soil	Spruce, pine, bilberry	Natural				4.2	1.08								10				Gymnosperms
Fungi-to-bacteria ratio in soils of European Russia	Antibiotic	Soil	Oat	Natural				7.45	1.46								10			Monocots	Angiosperms
Fungi-to-bacteria ratio in soils of European Russia	Antibiotic	Soil	Spruce, lime	Natural				4.3	2.52								14				Gymnosperms
Fungi-to-bacteria ratio in soils of European Russia	Antibiotic	Soil	Spruce, bilberry	Natural				4.34	1.34								12				Gymnosperms
Fungi-to-bacteria ratio in soils of European Russia	Antibiotic	Soil	Spruce, pine, birch	Natural				4.53	2.45								10				Gymnosperms
Fungi-to-bacteria ratio in soils of European Russia	Antibiotic	Soil	Spruce, pine, wil0	Natural				4.69	1.25								13				Gymnosperms
Fungi-to-bacteria ratio in soils of European Russia	Antibiotic	Soil	Spruce, pine, birch	Natural				4.95	0.87								13				Gymnosperms
Fungi-to-bacteria ratio in soils of European Russia	Antibiotic	Soil	Oat	Natural				4.76	0.69								24			Monocots	Angiosperms
Fungi-to-bacteria ratio in soils of European Russia	Antibiotic	Soil	Spruce	Natural				4.5	2.21								5				Gymnosperms
Fungi-to-bacteria ratio in soils of European Russia	Antibiotic	Soil	Spruce	Natural				4.35	1.59								10				Gymnosperms
Fungi-to-bacteria ratio in soils of European Russia	Antibiotic	Soil	Grass	Natural				5.35	0.72								5			Monocots	Angiosperms
Fungi-to-bacteria ratio in soils of European Russia	Antibiotic	Soil	Row	Natural				6.1	1.39								5
Fungi-to-bacteria ratio in soils of European Russia	Antibiotic	Soil	Spruce, bilberry	Natural				3.95	5.25								12				Gymnosperms
Fungi-to-bacteria ratio in soils of European Russia	Antibiotic	Soil	Spruce, archangel	Natural				4.36	10.75								11				Gymnosperms
Fungi-to-bacteria ratio in soils of European Russia	Antibiotic	Soil	Pine, archangel	Natural				5.33	1.78								5				Gymnosperms
Fungi-to-bacteria ratio in soils of European Russia	Antibiotic	Soil	Pine, cowberry, bilberry	Natural				4.97	0.75								30				Gymnosperms
Fungi-to-bacteria ratio in soils of European Russia	Antibiotic	Soil	Pine, cowberry, bilberry	Natural				5.42	4.95								4				Gymnosperms
Fungi-to-bacteria ratio in soils of European Russia	Antibiotic	Soil	Pine, cowberry, bilberry	Natural				4.79	0.75								15				Gymnosperms
Fungi-to-bacteria ratio in soils of European Russia	Antibiotic	Soil	Spruce, green moss	Natural				5.75	3.5								5				Gymnosperms
Fungi-to-bacteria ratio in soils of European Russia	Antibiotic	Soil	Spruce, lime, maple	Natural				6.75	1.58								6				Gymnosperms
Fungi-to-bacteria ratio in soils of European Russia	Antibiotic	Soil	Spruce, aspen, maple	Natural				5.95	2.42								5				Gymnosperms
Fungi-to-bacteria ratio in soils of European Russia	Antibiotic	Soil	Grass	Natural				6.6	1.76								5			Monocots	Angiosperms
Fungi-to-bacteria ratio in soils of European Russia	Antibiotic	Soil	Wheat	Natural				5.85	0.96								5			Monocots	Angiosperms
Fungi-to-bacteria ratio in soils of European Russia	Antibiotic	Soil	Grass	Natural				6.24	1.7								10			Monocots	Angiosperms
Fungi-to-bacteria ratio in soils of European Russia	Antibiotic	Soil	Birch, aspen, sedge	Natural				5.51	2								10				Gymnosperms
Fungi-to-bacteria ratio in soils of European Russia	Antibiotic	Soil	Birch, aspen, sedge	Natural				5.19	1.96								10				Gymnosperms
Fungi-to-bacteria ratio in soils of European Russia	Antibiotic	Soil	Pine, dead cover	Natural				5.05	1.93								10				Gymnosperms
Fungi-to-bacteria ratio in soils of European Russia	Antibiotic	Soil	Grass	Natural				7	3.44								10			Monocots	Angiosperms
Fungi-to-bacteria ratio in soils of European Russia	Antibiotic	Soil	Larch	Natural				4.6	1.92								5				Gymnosperms
Fungi-to-bacteria ratio in soils of European Russia	Antibiotic	Soil	Larch	Natural				5.9	0.28								58				Gymnosperms
Fungi-to-bacteria ratio in soils of European Russia	Antibiotic	Soil	Spruce, birch, aspen	Natural				6.08	2.64								10				Gymnosperms
Fungi-to-bacteria ratio in soils of European Russia	Antibiotic	Soil	Wheat	Natural				5.91	1.38								10			Monocots	Angiosperms
Fungi-to-bacteria ratio in soils of European Russia	Antibiotic	Soil	Spruce, archangel	Natural				4.02	1.72								10				Gymnosperms
Fungi-to-bacteria ratio in soils of European Russia	Antibiotic	Soil	Spruce, archangel	Natural				4.46	0.2								60				Gymnosperms
Fungi-to-bacteria ratio in soils of European Russia	Antibiotic	Soil	Aspen	Natural				5.29	1.03								10			Dicots	Angiosperms
Fungi-to-bacteria ratio in soils of European Russia	Antibiotic	Soil	Aspen	Natural				4.5	0.2								50			Dicots	Angiosperms
Fungi-to-bacteria ratio in soils of European Russia	Antibiotic	Soil	Oak	Natural				5.24	2.21								10			Monocots	Angiosperms
Fungi-to-bacteria ratio in soils of European Russia	Antibiotic	Soil	Oak	Natural				4.62	0.28								50			Monocots	Angiosperms
Fungi-to-bacteria ratio in soils of European Russia	Antibiotic	Soil	Grass	Natural				5.85	8.04								5			Monocots	Angiosperms
Fungi-to-bacteria ratio in soils of European Russia	Antibiotic	Soil	Beet	Natural				6.25	4.38								5			Dicots	Angiosperms
Fungi-to-bacteria ratio in soils of European Russia	Antibiotic	Soil	Poplar, maple	Natural				6.9	4.5								10			Dicots	Angiosperms
Fungi-to-bacteria ratio in soils of European Russia	Antibiotic	Soil	Corn	Natural				7.95	3.74								10			Monocots	Angiosperms
Fungi-to-bacteria ratio in soils of European Russia	Antibiotic	Soil	Corn	Natural				5.82	3.05								10			Monocots	Angiosperms
Fungi-to-bacteria ratio in soils of European Russia	Antibiotic	Soil	Wheat	Natural				5.47	3.51								10			Monocots	Angiosperms
Fungi-to-bacteria ratio in soils of European Russia	Antibiotic	Soil	Grass	Natural				7.5	24.08								10			Monocots	Angiosperms
Fungi-to-bacteria ratio in soils of European Russia	Antibiotic	Soil	Birch, willow, pine	Natural				6.5	2.47								10			Dicots	Angiosperms
Fungi-to-bacteria ratio in soils of European Russia	Antibiotic	Soil	Oak	Natural				6.45	1.55								5			Monocots	Angiosperms
Fungi-to-bacteria ratio in soils of European Russia	Antibiotic	Soil	Fescue, mugwort	Natural				6.3	1.03								5			Dicots	Angiosperms
Fungi-to-bacteria ratio in soils of European Russia	Antibiotic	Soil	Fescue, mugwort	Natural				4.7	1.99								5			Monocots	Angiosperms
Fungi-to-bacteria ratio in soils of European Russia	Antibiotic	Soil	Hardbeam, oak	Natural				6.37	4.49								9			Dicots	Angiosperms
Fungi-to-bacteria ratio in soils of European Russia	Antibiotic	Soil	Hardbeam, oak, grass	Natural				7.51	4.92								14			Dicots	Angiosperms
Fungi-to-bacteria ratio in soils of European Russia	Antibiotic	Soil	Oriental hornbeam, oak, sedge	Natural				7.77	4.37								9			Dicots	Angiosperms
Fungi-to-bacteria ratio in soils of European Russia	Antibiotic	Soil	Hardbeam, oak, sedge	Natural				7.88	3.62								9			Dicots	Angiosperms
Gentamicin Adsorption onto Soil Particles Prevents Overall Short-Term Effects on the Soil Microbiome and Resistome	Antibiotic	Soil	Corn	Agricultural	Light	22		7.24	1.7	0.17				42.9	43.6	13.5	20	24.2	Yes	Monocots	Angiosperms
Gentamicin Adsorption onto Soil Particles Prevents Overall Short-Term Effects on the Soil Microbiome and Resistome	Control	Soil	Corn	Agricultural	Light	22		7.24	1.7	0.17				42.9	43.6	13.5	20	24.2	Yes	Monocots	Angiosperms
Gentamicin Adsorption onto Soil Particles Prevents Overall Short-Term Effects on the Soil Microbiome and Resistome	Antibiotic	Soil	Corn	Agricultural	Light	22		7.24	1.7	0.17				42.9	43.6	13.5	20	24.2	Yes	Monocots	Angiosperms
Gentamicin Adsorption onto Soil Particles Prevents Overall Short-Term Effects on the Soil Microbiome and Resistome	Antibiotic	Soil	Corn	Agricultural	Light	22		7.24	1.7	0.17				42.9	43.6	13.5	20	24.2	Yes	Monocots	Angiosperms
Impact of eight widely consumed antibiotics on the growth and physiological profile of natural soil microbial communities	Antibiotic	Soil		Agricultural			7	7
Impact of eight widely consumed antibiotics on the growth and physiological profile of natural soil microbial communities	Control	Soil		Agricultural			7	7
Impact of eight widely consumed antibiotics on the growth and physiological profile of natural soil microbial communities	Antibiotic	Soil		Agricultural			7	7
Impact of eight widely consumed antibiotics on the growth and physiological profile of natural soil microbial communities	Antibiotic	Soil		Agricultural			7	7
Impact of eight widely consumed antibiotics on the growth and physiological profile of natural soil microbial communities	Antibiotic	Soil		Agricultural			7	7
Impact of eight widely consumed antibiotics on the growth and physiological profile of natural soil microbial communities	Antibiotic	Soil		Agricultural			7	7
Impact of eight widely consumed antibiotics on the growth and physiological profile of natural soil microbial communities	Antibiotic	Soil		Agricultural			7	7
Microbe-mediated germination of ascospores of monosporascus cannonballus	Antibiotic	Rhizosphere	Melon	Agricultural	Light/Dark	25	8		0.37											Dicots	Angiosperms
Microbe-mediated germination of ascospores of monosporascus cannonballus	Control	Rhizosphere	Melon	Agricultural	Light/Dark	25	8		0.37											Dicots	Angiosperms
Physical and chemical control of released microorganisms at field sites	Antibiotic	Soil	Common bean	Research			33						None				10			Dicots	Angiosperms
Physical and chemical control of released microorganisms at field sites	Control	Soil	Common bean	Research			33						None				10			Dicots	Angiosperms
Physical and chemical control of released microorganisms at field sites	Antibiotic	Soil	Common bean	Research			33						Deep				10			Dicots	Angiosperms
Response of Nicandra physalodes (Linn.) Gaertn. and Its Rhizospheric Organisms to the Selective Pressures of High-Concentration Oxytetracycline, Ciprofloxacin, and Tobramycin	Antibiotic	Rhizosphere	Nicandra physalodes (Linn.) Gaertn	Leisure				6.79		0.681										Dicots	Angiosperms
Response of Nicandra physalodes (Linn.) Gaertn. and Its Rhizospheric Organisms to the Selective Pressures of High-Concentration Oxytetracycline, Ciprofloxacin, and Tobramycin	Control	Rhizosphere	Nicandra physalodes (Linn.) Gaertn	Leisure				6.79		0.681										Dicots	Angiosperms
Restricted streptomycin use in apple orchards did not adversely alter the soil bacteria community	Antibiotic	Soil	Apple	Research													10			Dicots	Angiosperms
Restricted streptomycin use in apple orchards did not adversely alter the soil bacteria community	Control	Soil	Apple	Research													10			Dicots	Angiosperms
Restricted streptomycin use in apple orchards did not adversely alter the soil bacteria community	Antibiotic	Soil	Apple	Research													10			Dicots	Angiosperms
Restricted streptomycin use in apple orchards did not adversely alter the soil bacteria community	Antibiotic	Soil	Apple	Research													10			Dicots	Angiosperms
Seed mucilage interacts with soil microbial community and physiochemical	Antibiotic	Soil	A. sphaerocephala	Research		25		9.1									10	1.53		Monocots	Angiosperms
Seed mucilage interacts with soil microbial community and physiochemical	Control	Soil	A. sphaerocephala	Research		25		7.9									10	1.47		Monocots	Angiosperms
Seed mucilage interacts with soil microbial community and physiochemical	Antibiotic	Soil	A. sphaerocephala	Research		25		8.7									10	1.34		Monocots	Angiosperms
Seed mucilage interacts with soil microbial community and physiochemical	Control	Soil	A. sphaerocephala	Research		25		7.84									10	1.38		Monocots	Angiosperms
Shifts of Antibiotic Resistomes in Soil Following Amendments of Antibiotics-Contained Dairy Manure	Antibiotic	Soil		Agricultural	Dark	25	60											55
Shifts of Antibiotic Resistomes in Soil Following Amendments of Antibiotics-Contained Dairy Manure	Control	Soil		Agricultural	Dark	25	60											55
Soil texture-depending effects of doxycycline and streptomycin applied with manure on community composition and resistome	Antibiotic	Soil		Agricultural	Dark	20	92	5.1	0.65	0.05							20		No
Soil texture-depending effects of doxycycline and streptomycin applied with manure on community composition and resistome	Control	Soil		Agricultural	Dark	20	92	5.1	0.65	0.05							20		No
Soil texture-depending effects of doxycycline and streptomycin applied with manure on community composition and resistome	Antibiotic	Soil		Agricultural	Dark	20	92	7.2	2.26	0.2							20		No
Soil texture-depending effects of doxycycline and streptomycin applied with manure on community composition and resistome	Control	Soil		Agricultural	Dark	20	92	7.2	2.26	0.2							20		No
Soil texture-depending effects of doxycycline and streptomycin applied with manure on community composition and resistome	Antibiotic	Soil		Agricultural	Dark	20	92	5.1	0.65	0.05							20		No
Soil texture-depending effects of doxycycline and streptomycin applied with manure on community composition and resistome	Antibiotic	Soil		Agricultural	Dark	20	92	5.1	0.65	0.05							20		No
Soil texture-depending effects of doxycycline and streptomycin applied with manure on community composition and resistome	Antibiotic	Soil		Agricultural	Dark	20	92	5.1	0.65	0.05							20		No
Soil texture-depending effects of doxycycline and streptomycin applied with manure on community composition and resistome	Antibiotic	Soil		Agricultural	Dark	20	92	5.1	0.65	0.05							20		No
Soil texture-depending effects of doxycycline and streptomycin applied with manure on community composition and resistome	Antibiotic	Soil		Agricultural	Dark	20	92	7.2	2.26	0.2							20		No
Soil texture-depending effects of doxycycline and streptomycin applied with manure on community composition and resistome	Antibiotic	Soil		Agricultural	Dark	20	92	7.2	2.26	0.2							20		No
Soil texture-depending effects of doxycycline and streptomycin applied with manure on community composition and resistome	Antibiotic	Soil		Agricultural	Dark	20	92	7.2	2.26	0.2							20		No
Soil texture-depending effects of doxycycline and streptomycin applied with manure on community composition and resistome	Antibiotic	Soil		Agricultural	Dark	20	92	7.2	2.26	0.2							20		No
Streptomycin application has no detectable effect on bacterial community structure in apple orchard soil	Antibiotic	Soil	Apple	Agricultural				6.7	5.8					63	15	3	5		Yes	Dicots	Angiosperms
Streptomycin application has no detectable effect on bacterial community structure in apple orchard soil	Control	Soil	Apple	Agricultural				6.6	5.1					63	15	3	5		Yes	Dicots	Angiosperms
Streptomycin application has no detectable effect on bacterial community structure in apple orchard soil	Antibiotic	Soil	Apple	Agricultural				6.7	5.8					63	15	3	5		Yes	Dicots	Angiosperms
Streptomycin application has no detectable effect on bacterial community structure in apple orchard soil	Control	Soil	Apple	Agricultural				6.6	5.1					63	15	3	5		Yes	Dicots	Angiosperms
Streptomycin use in apple orchards did not increase abundance of mobile resistance genes	Antibiotic	Soil	Apple	Agricultural			1040										10		No	Dicots	Angiosperms
Streptomycin use in apple orchards did not increase abundance of mobile resistance genes	Control	Soil	Apple	Agricultural			1040										10		No	Dicots	Angiosperms
Streptomycin use in apple orchards did not increase abundance of mobile resistance genes	Antibiotic	Soil	Apple	Agricultural			1040										10		No	Dicots	Angiosperms
Streptomycin use in apple orchards did not increase abundance of mobile resistance genes	Antibiotic	Soil	Apple	Agricultural			1040										10		No	Dicots	Angiosperms
Streptomycin use in apple orchards did not increase abundance of mobile resistance genes	Control	Soil	Apple	Agricultural			1040										10		No	Dicots	Angiosperms
Streptomycin use in apple orchards did not increase abundance of mobile resistance genes	Control	Soil	Apple	Agricultural			1040										10		No	Dicots	Angiosperms
The impact of environmental contamination with antibiotics on levels of resistance in soil bacteria	Antibiotic	Soil	Pine tree	Natural	Dark	26	63	5.2				No					5	50	No		Gymnosperms
The impact of environmental contamination with antibiotics on levels of resistance in soil bacteria	Antibiotic	Soil	Fruits and vegetables	Agricultural	Dark	26	63	6.5				No					5	50	Yes		Angiosperms
The impact of environmental contamination with antibiotics on levels of resistance in soil bacteria	Antibiotic	Soil	Pine tree	Natural	Dark	26	63	5.2									5	50	No		Gymnosperms
The impact of environmental contamination with antibiotics on levels of resistance in soil bacteria	Antibiotic	Soil	Fruits and vegetables	Agricultural	Dark	26	63	6.5									5	50	Yes		Angiosperms
The impact of environmental contamination with antibiotics on levels of resistance in soil bacteria	Control	Soil	Pine tree	Natural	Dark	26	63	5.2									5	50	No		Gymnosperms
The impact of environmental contamination with antibiotics on levels of resistance in soil bacteria	Control	Soil	Fruits and vegetables	Agricultural	Dark	26	63	6.5									5	50	Yes		Angiosperms
Tn5 to assess soil fate of genetically marked bacteria screening for aminoglycoside-resistance advantage and labelling specifity	Control	Soil				20	6	6.2	2.64	20.06				32.2	36.4	31.4		40
Tn5 to assess soil fate of genetically marked bacteria screening for aminoglycoside-resistance advantage and labelling specifity	Antibiotic	Soil				20	6	6.2	2.64	20.06				32.2	36.4	31.4		40
Uptake of the Plant Agriculture-Used Antibiotics Oxytetracycline and Streptomycin by Cherry Radish─Effect on Plant Microbiome and the Potential Health Risk.	Antibiotic	Rhizosphere	Cherry Radish	Agricultural	Both	26	98	7.2										38.7		Dicots	Angiosperms
Uptake of the Plant Agriculture-Used Antibiotics Oxytetracycline and Streptomycin by Cherry Radish─Effect on Plant Microbiome and the Potential Health Risk.	Control	Rhizosphere	Cherry Radish	Agricultural	Both	26	98	7.2										38.7		Dicots	Angiosperms
Uptake of the Plant Agriculture-Used Antibiotics Oxytetracycline and Streptomycin by Cherry Radish─Effect on Plant Microbiome and the Potential Health Risk.	Antibiotic	Soil	Cherry Radish	Agricultural	Both	26	98	7.2										38.7		Dicots	Angiosperms
Uptake of the Plant Agriculture-Used Antibiotics Oxytetracycline and Streptomycin by Cherry Radish─Effect on Plant Microbiome and the Potential Health Risk.	Control	Soil	Cherry Radish	Agricultural	Both	26	98	7.2										38.7		Dicots	Angiosperms
Use of staining and inhibitors to separate fungal and bacterial activity in soil	Antibiotic	Soil		Agricultural	Dark	25	10	7.4	7.6	0.75				89.9	6.9	3.2	13	60
Use of staining and inhibitors to separate fungal and bacterial activity in soil	Control	Soil		Agricultural	Dark	25	10	7.4	7.6	0.75				89.9	6.9	3.2	13	60
Use of staining and inhibitors to separate fungal and bacterial activity in soil	Antibiotic	Soil		Agricultural	Dark	25	10	6.8	17.8	1.68				3	63.1	33.9	30	60
Use of staining and inhibitors to separate fungal and bacterial activity in soil	Control	Soil		Agricultural	Dark	25	10	6.8	17.8	1.68				3	63.1	33.9	30	60

## Sheet: Included_Studies_Interventions
Title	Intervention Type	Intervention Name	Chemical Formula	Concentration	Method of Application	Frequency of Application	Unit	Converted Concentration (ug/g)
Distribution of the streptomycin-resistance transposon Tn5393 among phylloplane and soil bacteria from managed agricultural habitats	Antibiotic	Streptomycin	C21H39N7O12				mg/g
Distribution of the streptomycin-resistance transposon Tn5393 among phylloplane and soil bacteria from managed agricultural habitats	Control	Water	H20	0			mg/g
Distribution of the streptomycin-resistance transposon Tn5393 among phylloplane and soil bacteria from managed agricultural habitats	Antibiotic	Streptomycin	C21H39N7O12				mg/g
Shifts of Antibiotic Resistomes in Soil Following Amendments of Antibiotics-Contained Dairy Manure	Antibiotic	Gentamicin	C21H43N5O7	5	Manure	Once	mg/kg
Shifts of Antibiotic Resistomes in Soil Following Amendments of Antibiotics-Contained Dairy Manure	Antibiotic	Kanamycin	C18H36N4O11	5	Manure	Once	mg/kg
Shifts of Antibiotic Resistomes in Soil Following Amendments of Antibiotics-Contained Dairy Manure	Antibiotic	Neomycin	C23H46N6O13	5	Manure	Once	mg/kg	1.45
Shifts of Antibiotic Resistomes in Soil Following Amendments of Antibiotics-Contained Dairy Manure	Control	Manure	H20	0	Manure	Once	mg/kg
Response of Nicandra physalodes (Linn.) Gaertn. and Its Rhizospheric Organisms to the Selective Pressures of High-Concentration Oxytetracycline, Ciprofloxacin, and Tobramycin	Antibiotic	Tobramycin	C18H37N5O9	20	Direct Application - Soil	Once	g/kg	20000
Response of Nicandra physalodes (Linn.) Gaertn. and Its Rhizospheric Organisms to the Selective Pressures of High-Concentration Oxytetracycline, Ciprofloxacin, and Tobramycin	Control	Water	H20	0	Direct Application - Soil	Once	g/kg
Evaluation of Soil Suppressiveness of Various Japanese Soils against the Soybean Cyst Nematode Heterodera glycines and Its Relation with the Soil Chemical and Biological Properties	Antibiotic	Streptomycin	C21H39N7O12	0.51	Direct Application - Soil	Once	mg/g	510
Evaluation of Soil Suppressiveness of Various Japanese Soils against the Soybean Cyst Nematode Heterodera glycines and Its Relation with the Soil Chemical and Biological Properties	Control	Water	H20	0	Direct Application - Soil	Once	mg/g
A slurry of microcosm study on the interaction between antibiotics and soil bacterial community	Antibiotic	Kanamycin	C18H36N4O11	256	Direct Application - Soil		ug/mL	256
A slurry of microcosm study on the interaction between antibiotics and soil bacterial community	Control	Water	H20	0	Direct Application - Soil		ug/mL
Activity and degradation of streptomycin and cycloheximide in soil	Antibiotic	Streptomycin	C21H39N7O12	3	Direct Application - Soil	Once	mg/g	3000
Activity and degradation of streptomycin and cycloheximide in soil	Control	Water	H20	0	Direct Application - Soil	Once	mg/g
B-lactams and florfenicol antibiotics remain bioactive in soils while ciprofloxacin, neomycin, and tetracycline are neutralized	Antibiotic	Neomycin	C23H46N6O13	200	Microcosm	Once	ug/mL	200
B-lactams and florfenicol antibiotics remain bioactive in soils while ciprofloxacin, neomycin, and tetracycline are neutralized	Control	Water	H20	0	Direct Application - Microcosm	Once	ug/mL
B-lactams and florfenicol antibiotics remain bioactive in soils while ciprofloxacin, neomycin, and tetracycline are neutralized	Antibiotic	Neomycin	C23H46N6O13	200	Microcosm	Once	ug/mL	200
B-lactams and florfenicol antibiotics remain bioactive in soils while ciprofloxacin, neomycin, and tetracycline are neutralized	Antibiotic	Neomycin	C23H46N6O13	200	Microcosm	Once	ug/mL	200
B-lactams and florfenicol antibiotics remain bioactive in soils while ciprofloxacin, neomycin, and tetracycline are neutralized	Control	Water	H20	0	Direct Application - Microcosm	Once	ug/mL
B-lactams and florfenicol antibiotics remain bioactive in soils while ciprofloxacin, neomycin, and tetracycline are neutralized	Control	Water	H20	0	Direct Application - Microcosm	Once	ug/mL
Bacterial Growth Rates and Competition Affect Nodulation and Root Colonization by Rhizobium meliloti	Antibiotic	Streptomycin	C21H39N7O12	1	Direct Application - Soil	Once	mg/g	1000
Bacterial Growth Rates and Competition Affect Nodulation and Root Colonization by Rhizobium meliloti	Control	Water	H20	0	Direct Application - Soil	Once	mg/g
Continuing impacts of selective inhibition on bacterial and fungal communities in an agricultural soil	Antibiotic	Streptomycin	C21H39N7O12	2	Direct Application - Soil	Once	mg/g	2000
Continuing impacts of selective inhibition on bacterial and fungal communities in an agricultural soil	Control	Water	H20	0	Direct Application - Soil	Once	mg/g
Distribution of streptomycin resistance and biosynthesis genes in streptomycetes recovered from different soil sites	Antibiotic	Streptomycin	C21H39N7O12	154	Spray	Once	g/ha	15.4
Distribution of streptomycin resistance and biosynthesis genes in streptomycetes recovered from different soil sites	Control	Water	H20	0	Spray	Once	g/ha
Distribution of the streptomycin-resistance transposon Tn5393 among phylloplane and soil bacteria from managed agricultural habitats	Antibiotic	Streptomycin	C21H39N7O12				mg/g
Distribution of the streptomycin-resistance transposon Tn5393 among phylloplane and soil bacteria from managed agricultural habitats	Antibiotic	Streptomycin	C21H39N7O12				mg/g
Distribution of the streptomycin-resistance transposon Tn5393 among phylloplane and soil bacteria from managed agricultural habitats	Control	Water	H20	0			mg/g
Distribution of the streptomycin-resistance transposon Tn5393 among phylloplane and soil bacteria from managed agricultural habitats	Control	Water	H20	0			mg/g
Distribution of the streptomycin-resistance transposon Tn5393 among phylloplane and soil bacteria from managed agricultural habitats	Control	Water	H20	0			mg/g
Distribution of the streptomycin-resistance transposon Tn5393 among phylloplane and soil bacteria from managed agricultural habitats	Control	Water	H20	0
Evaluation of Kasugamycin for fire blight management, effect on nontarget bacteria, and assessment of kasugamycin resistance potential in Erwinia amylovora	Antibiotic	Kasugamycin	C14H25N3O9	24.6	Spray	Twice Yearly	kg/cm^2
Evaluation of Kasugamycin for fire blight management, effect on nontarget bacteria, and assessment of kasugamycin resistance potential in Erwinia amylovora	Control	Water	H20
Evaluation of Kasugamycin for fire blight management, effect on nontarget bacteria, and assessment of kasugamycin resistance potential in Erwinia amylovora	Antibiotic	Streptomycin	C21H39N7O12	24.6	Spray	Twice Yearly	kg/cm^2
Effects of antibiotics in soil on the population dynamics of transposon carrying Pseudomonas fluorescens	Antibiotic	Kanamycin	C18H36N4O11		Direct Application - Soil	Once	ug/g
Effects of antibiotics in soil on the population dynamics of transposon carrying Pseudomonas fluorescens	Antibiotic	Kanamycin	C18H36N4O11		Direct Application - Soil	Once	ug/g
Effects of antibiotics in soil on the population dynamics of transposon carrying Pseudomonas fluorescens	Antibiotic	Kanamycin	C18H36N4O11		Direct Application - Soil	Once	ug/g
Effects of antibiotics in soil on the population dynamics of transposon carrying Pseudomonas fluorescens	Control	Water	H20	0	Direct Application - Soil	Once	ug/g
Effects of antibiotics in soil on the population dynamics of transposon carrying Pseudomonas fluorescens	Antibiotic	Streptomycin	C21H39N7O12	180	Direct Application - Soil	Once	ug/g	180
Effects of antibiotics in soil on the population dynamics of transposon carrying Pseudomonas fluorescens	Antibiotic	Streptomycin	C21H39N7O12	180	Direct Application - Soil	Once	ug/g	180
Effects of antibiotics in soil on the population dynamics of transposon carrying Pseudomonas fluorescens	Antibiotic	Streptomycin	C21H39N7O12	180	Direct Application - Soil	Once	ug/g	180
Fungi-to-bacteria ratio in soils of European Russia			H20
Gentamicin Adsorption onto Soil Particles Prevents Overall Short-Term Effects on the Soil Microbiome and Resistome	Antibiotic	Gentamicin	C21H43N5O7	0.001	Direct Application - Soil	Four times	ug/g
Gentamicin Adsorption onto Soil Particles Prevents Overall Short-Term Effects on the Soil Microbiome and Resistome	Control	Water	H20	0	Direct Application - Soil	Four times	ug/g
Gentamicin Adsorption onto Soil Particles Prevents Overall Short-Term Effects on the Soil Microbiome and Resistome	Antibiotic	Gentamicin	C21H43N5O7	0.1	Direct Application - Soil	Four times	ug/g
Gentamicin Adsorption onto Soil Particles Prevents Overall Short-Term Effects on the Soil Microbiome and Resistome	Antibiotic	Gentamicin	C21H43N5O7	1	Direct Application - Soil	Four times	mg/g
Impact of eight widely consumed antibiotics on the growth and physiological profile of natural soil microbial communities	Antibiotic	Gentamicin	C21H43N5O7	1000	Direct Application - Soil	Once	ug/mL
Impact of eight widely consumed antibiotics on the growth and physiological profile of natural soil microbial communities	Control	Water	H20	0	Direct Application - Soil	Once	ug/mL
Impact of eight widely consumed antibiotics on the growth and physiological profile of natural soil microbial communities	Antibiotic	Streptomycin	C21H39N7O12	1000	Direct Application - Soil	Once	ug/mL	1000
Impact of eight widely consumed antibiotics on the growth and physiological profile of natural soil microbial communities	Antibiotic	Gentamicin	C21H43N5O7	100	Direct Application - Soil	Once	ug/mL
Impact of eight widely consumed antibiotics on the growth and physiological profile of natural soil microbial communities	Antibiotic	Gentamicin	C21H43N5O7	1000	Direct Application - Soil	Once	ug/mL
Impact of eight widely consumed antibiotics on the growth and physiological profile of natural soil microbial communities	Antibiotic	Streptomycin	C21H39N7O12	100	Direct Application - Soil	Once	ug/mL	100
Impact of eight widely consumed antibiotics on the growth and physiological profile of natural soil microbial communities	Antibiotic	Streptomycin	C21H39N7O12	1000	Direct Application - Soil	Once	ug/mL	1000
Microbe-mediated germination of ascospores of monosporascus cannonballus	Antibiotic	Streptomycin	C21H39N7O12	1000	Direct Application - Soil	Once	ug/mL	1000
Microbe-mediated germination of ascospores of monosporascus cannonballus	Control	Water	H20	0	Direct Application - Soil	Once	ug/mL
Physical and chemical control of released microorganisms at field sites	Antibiotic	Streptomycin	C21H39N7O12	100	Direct Application - Spray	Once	ppm	100
Physical and chemical control of released microorganisms at field sites	Control	Water	H20	0	Direct Application - Spray	Once	ppm
Physical and chemical control of released microorganisms at field sites	Antibiotic	Streptomycin	C21H39N7O12	100	Direct Application - Spray	Once	ppm	100
Restricted streptomycin use in apple orchards did not adversely alter the soil bacteria community	Antibiotic	Streptomycin	C21H39N7O12	600	Direct Application - Spray	Three Times	g/ha	60
Restricted streptomycin use in apple orchards did not adversely alter the soil bacteria community	Control	Water	H20	0	Direct Application	Three Times	g/ha
Restricted streptomycin use in apple orchards did not adversely alter the soil bacteria community	Antibiotic	Streptomycin	C21H39N7O12	600	Direct Application - Spray	Three Times	g/ha	60
Restricted streptomycin use in apple orchards did not adversely alter the soil bacteria community	Antibiotic	Streptomycin	C21H39N7O12	600	Direct Application - Spray	Three Times	g/ha	60
Seed mucilage interacts with soil microbial community and physiochemical	Antibiotic	Streptomycin	C21H39N7O12	0.36	Direct Application - Spray	Monthly	g/L	360
Seed mucilage interacts with soil microbial community and physiochemical	Control	Water	H20	0	Direct Application - Spray	Monthly	g/L
Seed mucilage interacts with soil microbial community and physiochemical	Antibiotic	Streptomycin	C21H39N7O12	0.36	Direct Application - Spray	Monthly	g/L	360
Seed mucilage interacts with soil microbial community and physiochemical	Control	Water	H20	0	Direct Application - Spray	Monthly	g/L
Soil texture-depending effects of doxycycline and streptomycin applied with manure on community composition and resistome	Antibiotic	Streptomycin	C21H39N7O12	0.1	Manure	Once	mg/kg	0.1
Soil texture-depending effects of doxycycline and streptomycin applied with manure on community composition and resistome	Control	Water	H20	0	Manure	Once	mg/kg
Soil texture-depending effects of doxycycline and streptomycin applied with manure on community composition and resistome	Antibiotic	Streptomycin	C21H39N7O12	0.1	Manure	Once	mg/kg	0.1
Soil texture-depending effects of doxycycline and streptomycin applied with manure on community composition and resistome	Control	Water	H20	0	Manure	Once	mg/kg
Soil texture-depending effects of doxycycline and streptomycin applied with manure on community composition and resistome	Antibiotic	Streptomycin	C21H39N7O12	1	Manure	Once	mg/kg	1
Soil texture-depending effects of doxycycline and streptomycin applied with manure on community composition and resistome	Antibiotic	Streptomycin	C21H39N7O12	10	Manure	Once	mg/kg	10
Soil texture-depending effects of doxycycline and streptomycin applied with manure on community composition and resistome	Antibiotic	Streptomycin	C21H39N7O12	100	Manure	Once	mg/kg	100
Soil texture-depending effects of doxycycline and streptomycin applied with manure on community composition and resistome	Antibiotic	Streptomycin	C21H39N7O12	1000	Manure	Once	mg/kg	1000
Soil texture-depending effects of doxycycline and streptomycin applied with manure on community composition and resistome	Antibiotic	Streptomycin	C21H39N7O12	1	Manure	Once	mg/kg	1
Soil texture-depending effects of doxycycline and streptomycin applied with manure on community composition and resistome	Antibiotic	Streptomycin	C21H39N7O12	10	Manure	Once	mg/kg	10
Soil texture-depending effects of doxycycline and streptomycin applied with manure on community composition and resistome	Antibiotic	Streptomycin	C21H39N7O12	100	Manure	Once	mg/kg	100
Soil texture-depending effects of doxycycline and streptomycin applied with manure on community composition and resistome	Antibiotic	Streptomycin	C21H39N7O12	1000	Manure	Once	mg/kg	1000
Spraying of oxytetracycline and gentamicin onto field-grown coriander did not affect the abundance of resistant bacteria, resistance genes, and broad host range plasmids in tropical soil bacteria	Control	Water	H20	0	Direct Application - Spray	Once every 3 weeks	kg/ha
The impact of environmental contamination with antibiotics on levels of resistance in soil bacteria	Antibiotic	Streptomycin	C21H39N7O12	7	Microcosm	Once	mg/kg	7
The impact of environmental contamination with antibiotics on levels of resistance in soil bacteria	Antibiotic	Streptomycin	C21H39N7O12	7	Microcosm	Once	mg/kg	7
The impact of environmental contamination with antibiotics on levels of resistance in soil bacteria	Antibiotic	Streptomycin	C21H39N7O12	7	Microcosm	Once	mg/kg	7
Streptomycin application has no detectable effect on bacterial community structure in apple orchard soil	Antibiotic	Streptomycin	C21H39N7O12	163	Direct Application - Spray	Twice	ppm	163
Streptomycin application has no detectable effect on bacterial community structure in apple orchard soil	Control	Water	H20	0	Direct Application - Spray	Twice	ppm
Streptomycin application has no detectable effect on bacterial community structure in apple orchard soil	Antibiotic	Streptomycin	C21H39N7O12	245	Direct Application - Spray	Twice	ppm	245
Streptomycin application has no detectable effect on bacterial community structure in apple orchard soil	Control	Water	H20	0	Direct Application - Spray	Twice	ppm
Streptomycin use in apple orchards did not increase abundance of mobile resistance genes	Antibiotic	Streptomycin	C21H39N7O12	600	Spray	Yearly	g/ha	60
Streptomycin use in apple orchards did not increase abundance of mobile resistance genes	Control	Water	H20	0	Direct Application - Spray	Yearly	g/ha
Streptomycin use in apple orchards did not increase abundance of mobile resistance genes	Antibiotic	Streptomycin	C21H39N7O12	600	Spray	Yearly	g/ha	60
Streptomycin use in apple orchards did not increase abundance of mobile resistance genes	Antibiotic	Streptomycin	C21H39N7O12	600	Spray	Yearly	g/ha	60
Streptomycin use in apple orchards did not increase abundance of mobile resistance genes	Control	Water	H20	0	Direct Application - Spray	Yearly	g/ha
Streptomycin use in apple orchards did not increase abundance of mobile resistance genes	Control	Water	H20	0	Direct Application - Spray	Yearly	g/ha
The impact of environmental contamination with antibiotics on levels of resistance in soil bacteria	Antibiotic	Streptomycin	C21H39N7O12	2	Microcosm	Once	mg/kg	2
The impact of environmental contamination with antibiotics on levels of resistance in soil bacteria	Control	Water	H20	0	Direct Application - Microcosm	Once	mg/kg
The impact of environmental contamination with antibiotics on levels of resistance in soil bacteria	Control	Water	H20	0	Direct Application - Microcosm	Once	mg/kg
Tn5 to assess soil fate of genetically marked bacteria screening for aminoglycoside-resistance advantage and labelling specifity	Control	Water	H20	0	Direct Application - Microcosm	Once	ug/g
Tn5 to assess soil fate of genetically marked bacteria screening for aminoglycoside-resistance advantage and labelling specifity	Antibiotic	Kanamycin	C18H36N4O11	40	Microcosm	Once	ug/g
Uptake of the Plant Agriculture-Used Antibiotics Oxytetracycline and Streptomycin by Cherry Radish─Effect on Plant Microbiome and the Potential Health Risk.	Antibiotic	Streptomycin	C21H39N7O12	1.45	Direct Application - Soil	Every 6 days	mg/kg	1.45
Uptake of the Plant Agriculture-Used Antibiotics Oxytetracycline and Streptomycin by Cherry Radish─Effect on Plant Microbiome and the Potential Health Risk.	Antibiotic	Streptomycin	C21H39N7O12	14.5	Direct Application - Soil	Every 6 days	mg/kg	14.5
Uptake of the Plant Agriculture-Used Antibiotics Oxytetracycline and Streptomycin by Cherry Radish─Effect on Plant Microbiome and the Potential Health Risk.	Control	Water	H20	0	Direct Application - Soil	Every 6 days
Use of staining and inhibitors to separate fungal and bacterial activity in soil	Antibiotic	Streptomycin	C21H39N7O12	3		Once	mg/g	3000
Use of staining and inhibitors to separate fungal and bacterial activity in soil	Control	Glucose	C6H12O6	5		Once	mg/g	5000
Use of staining and inhibitors to separate fungal and bacterial activity in soil	Antibiotic	Streptomycin	C21H39N7O12	3		Once	mg/g	3000
Use of staining and inhibitors to separate fungal and bacterial activity in soil	Control	Glucose	C6H12O6	5		Once	mg/g	5000

## Sheet: Included_Studies_Outcomes
Title	Primary Outcome	Secondary Outcome	Primary Method	Secondary Method	Metric	Secondary Metric	n	mean	sd	event	cor	nepooled	mepooled	numerator	dividend	SDepooled	n.e.	mean.e	sd.e	ncpooled	meancpooled	numerator	dividend	sdcpooled	n.c	mean.c	sd.c	days	event.e	n.e	event.c	n.c	time.e	time.c	proportion
A slurry of microcosm study on the interaction between antibiotics and soil bacterial community	Microbial Diversity		16S rRNA sequencing		Chao1 Richness												3	12346.5	3138.16						2	9966.02	1700.14						0.71	0.71
A slurry of microcosm study on the interaction between antibiotics and soil bacterial community	Microbial Diversity		16S rRNA sequencing		Chao1 Richness												3	12938.5	5488.22						3	14255	1313.57						1.71	1.71
A slurry of microcosm study on the interaction between antibiotics and soil bacterial community	Microbial Diversity		16S rRNA sequencing		Shannon Diversity							6	7.93	5.0746	1.01492	1.00743	3	8.14	0.97	5	9.586	8.7099	2.17748	1.47563	2	8.95	0.09	0.71					0.71	0.71
A slurry of microcosm study on the interaction between antibiotics and soil bacterial community	Microbial Diversity		16S rRNA sequencing		Shannon Diversity												3	7.72	1.21						3	10.01	0.99	1.71					1.71	1.71
A slurry of microcosm study on the interaction between antibiotics and soil bacterial community	Microbial Diversity		16S rRNA sequencing		Simpson Diversity							6	7.93	5.0746	1.01492	1.00743	3	8.14	0.97	5	9.586	3.31662	0.829155	0.910579	2	8.95	0.09	0.71					0.71	0.71
A slurry of microcosm study on the interaction between antibiotics and soil bacterial community	Microbial Diversity		16S rRNA sequencing		Simpson Diversity												3	7.72	1.21						3	10.01	0.99	1.71					1.71	1.71
Activity and degradation of streptomycin and cycloheximide in soil	Microbial Diversity		Chloroform fumigation-extraction		Biomass
B-lactams and florfenicol antibiotics remain bioactive in soils while ciprofloxacin, neomycin, and tetracycline are neutralized		Antibiotic Resistance		OD595		Optical Density											3	1.1	0						3	1	0.2	1
B-lactams and florfenicol antibiotics remain bioactive in soils while ciprofloxacin, neomycin, and tetracycline are neutralized		Antibiotic Resistance		OD595		Optical Density											3	1.1	0						3	1	0.19	1
B-lactams and florfenicol antibiotics remain bioactive in soils while ciprofloxacin, neomycin, and tetracycline are neutralized		Antibiotic Resistance		OD595		Optical Density											3	0.9	0.1						3	0.9	0.2	1
Bacterial Growth Rates and Competition Affect Nodulation and Root Colonization by Rhizobium meliloti	Microbial Diversity		Dilution Plating		log cfu/g																								51800000	314000000	19670000	296000000
Continuing impacts of selective inhibition on bacterial and fungal communities in an agricultural soil	Microbial Diversity		16S rRNA sequencing		Shannon Diversity							6	9.13	4.351	0.8702	0.932845	3	9.98	0.08	6	10.37	0.0196	0.00392	0.0626099	3	10.37	0.07	42
Continuing impacts of selective inhibition on bacterial and fungal communities in an agricultural soil	Microbial Diversity		16S rRNA sequencing		Shannon Diversity												3	8.28	0.04						3	10.37	0.07	42
Effects of antibiotics in soil on the population dynamics of transposon carrying Pseudomonas fluorescens	Microbial Diversity		Dilution Plating		log cfu/g																								16.15	18.3	16.27	17.96	Greater than 1 week	Greater than 1 week
Effects of antibiotics in soil on the population dynamics of transposon carrying Pseudomonas fluorescens	Microbial Diversity		Dilution Plating		log cfu/g																								35.69	36.6	34.55	35.92	One week or less	One week or less
Evaluation of Soil Suppressiveness of Various Japanese Soils against the Soybean Cyst Nematode Heterodera glycines and Its Relation with the Soil Chemical and Biological Properties		Disease Suppression		qPCR
Fungi-to-bacteria ratio in soils of European Russia	Microbial Diversity		SI/SIR
Bacterial Growth Rates and Competition Affect Nodulation and Root Colonization by Rhizobium meliloti	Microbial Diversity		Dilution Plating		log cfu/g																								68500000	140630000	20330000	345700000
Impact of eight widely consumed antibiotics on the growth and physiological profile of natural soil microbial communities	Microbial Diversity		Average well color development		Average well color development
Response of Nicandra physalodes (Linn.) Gaertn. and Its Rhizospheric Organisms to the Selective Pressures of High-Concentration Oxytetracycline, Ciprofloxacin, and Tobramycin	Microbial Diversity		16S rRNA sequencing		Ace
Response of Nicandra physalodes (Linn.) Gaertn. and Its Rhizospheric Organisms to the Selective Pressures of High-Concentration Oxytetracycline, Ciprofloxacin, and Tobramycin	Microbial Diversity		16S rRNA sequencing		Chao1 Richness
Response of Nicandra physalodes (Linn.) Gaertn. and Its Rhizospheric Organisms to the Selective Pressures of High-Concentration Oxytetracycline, Ciprofloxacin, and Tobramycin	Microbial Diversity		16S rRNA sequencing		OTU Richness
Response of Nicandra physalodes (Linn.) Gaertn. and Its Rhizospheric Organisms to the Selective Pressures of High-Concentration Oxytetracycline, Ciprofloxacin, and Tobramycin	Microbial Diversity		16S rRNA sequencing		Shannon Diversity							3	5.25	0.07			3	5.25	0.07	3	4.49	0.25			3	4.49	0.25
Distribution of streptomycin resistance and biosynthesis genes in streptomycetes recovered from different soil sites		Antibiotic Resistance		Dilution Plating		RQ											3	0.1	0						3	0.05	0	184
Response of Nicandra physalodes (Linn.) Gaertn. and Its Rhizospheric Organisms to the Selective Pressures of High-Concentration Oxytetracycline, Ciprofloxacin, and Tobramycin	Microbial Diversity		16S rRNA sequencing		Simpson Diversity												3	0.014	0.002						3	0.033	0.013
Restricted streptomycin use in apple orchards did not adversely alter the soil bacteria community	Microbial Diversity		16S rRNA sequencing		Tau
Seed mucilage interacts with soil microbial community and physiochemical	Microbial Diversity		16S rRNA sequencing		OTU Richness												10	900	158.114						10	1000	158.114
Seed mucilage interacts with soil microbial community and physiochemical	Microbial Diversity		16S rRNA sequencing		OTU Richness												10	900	31.6228						10	1000	31.6228
Distribution of streptomycin resistance and biosynthesis genes in streptomycetes recovered from different soil sites		Antibiotic Resistance		16s rRNA sequencing		relative abundance strA																						184	184	200	154	200
Distribution of the streptomycin-resistance transposon Tn5393 among phylloplane and soil bacteria from managed agricultural habitats		Antibiotic Resistance		Dilution Plating		RQ
Distribution of the streptomycin-resistance transposon Tn5393 among phylloplane and soil bacteria from managed agricultural habitats		Antibiotic Resistance		Dilution Plating		RQ
Distribution of the streptomycin-resistance transposon Tn5393 among phylloplane and soil bacteria from managed agricultural habitats		Antibiotic Resistance		Dilution Plating		RQ
Distribution of the streptomycin-resistance transposon Tn5393 among phylloplane and soil bacteria from managed agricultural habitats		Antibiotic Resistance		Dilution Plating		RQ
Distribution of the streptomycin-resistance transposon Tn5393 among phylloplane and soil bacteria from managed agricultural habitats		Antibiotic Resistance		Dilution Plating		RQ
Distribution of the streptomycin-resistance transposon Tn5393 among phylloplane and soil bacteria from managed agricultural habitats		Antibiotic Resistance		Dilution Plating		RQ
Distribution of the streptomycin-resistance transposon Tn5393 among phylloplane and soil bacteria from managed agricultural habitats		Antibiotic Resistance		Dilution Plating		RQ
Distribution of the streptomycin-resistance transposon Tn5393 among phylloplane and soil bacteria from managed agricultural habitats		Antibiotic Resistance		Dilution Plating		RQ
Seed mucilage interacts with soil microbial community and physiochemical	Microbial Diversity		16S rRNA sequencing		Simpson Diversity							20	10	180	9.47368	3.07794	10	10	3.16228	82	72.642	3235.12	39.9398	6.31979	10	70	6.32456
Seed mucilage interacts with soil microbial community and physiochemical	Microbial Diversity		16S rRNA sequencing		Simpson Diversity												10	10	3.16228						72	72	6.32456
Microbe-mediated germination of ascospores of monosporascus cannonballus		Disease Suppression		Dilution Plating
Physical and chemical control of released microorganisms at field sites		Disease Suppression		Dilution Plating
Evaluation of Kasugamycin for fire blight management, effect on nontarget bacteria, and assessment of kasugamycin resistance potential in Erwinia amylovora		Antibiotic Resistance		Dilution Plating		RQ	81																					730							0.88
Gentamicin Adsorption onto Soil Particles Prevents Overall Short-Term Effects on the Soil Microbiome and Resistome	Microbial Diversity	Antibiotic Resistance	16S rRNA sequencing	16s rRNA sequencing		number of muxB genes with increased relative abundance
Gentamicin Adsorption onto Soil Particles Prevents Overall Short-Term Effects on the Soil Microbiome and Resistome	Microbial Diversity	Antibiotic Resistance	16S rRNA sequencing	16s rRNA sequencing		number of adeF genes with increased relative abundance
Shifts of Antibiotic Resistomes in Soil Following Amendments of Antibiotics-Contained Dairy Manure	Microbial Diversity	Antibiotic Resistance	16S rRNA sequencing	High throughput PCR and sequencing		Number of observed ARGs											1	34	0						1	35	0	30
Shifts of Antibiotic Resistomes in Soil Following Amendments of Antibiotics-Contained Dairy Manure	Microbial Diversity	Antibiotic Resistance	16S rRNA sequencing	High throughput PCR and sequencing		Number of observed ARGs											1	17	0						1	16	0	60
Shifts of Antibiotic Resistomes in Soil Following Amendments of Antibiotics-Contained Dairy Manure	Microbial Diversity	Antibiotic Resistance	16S rRNA sequencing	High throughput PCR and sequencing	Observed Species	Relative abundance of ARGs in each species (copies per 16s rRNA gene)											1	0.028	0						1	0.025	0	30
Shifts of Antibiotic Resistomes in Soil Following Amendments of Antibiotics-Contained Dairy Manure		Antibiotic Resistance		High throughput PCR and sequencing		Relative abundance of ARGs in each species (copies per 16s rRNA gene)											1	0.03	0						1	0.026	0	60
Shifts of Antibiotic Resistomes in Soil Following Amendments of Antibiotics-Contained Dairy Manure	Microbial Diversity		16S rRNA sequencing	High throughput PCR and sequencing	Chao1
Shifts of Antibiotic Resistomes in Soil Following Amendments of Antibiotics-Contained Dairy Manure	Microbial Diversity		16S rRNA sequencing	High throughput PCR and sequencing	PD Whole Tree							1	10.4
Shifts of Antibiotic Resistomes in Soil Following Amendments of Antibiotics-Contained Dairy Manure	Microbial Diversity		16S rRNA sequencing	High throughput PCR and sequencing	Shannon Diversity							1	10.4	0			1	10.4	0	1	10.2	0			1	10.2	0	30
Shifts of Antibiotic Resistomes in Soil Following Amendments of Antibiotics-Contained Dairy Manure	Microbial Diversity		16S rRNA sequencing	High throughput PCR and sequencing	Simpson Diversity												1	10.6	0						1	10.8	0	60
Soil texture-depending effects of doxycycline and streptomycin applied with manure on community composition and resistome	Microbial Diversity	Antibiotic Resistance	DGGE	qPCR		relative abundance tetW											3	-3.06	0.05						3	-2.99	0.05	28
Soil texture-depending effects of doxycycline and streptomycin applied with manure on community composition and resistome		Antibiotic Resistance		qPCR		relative abundance tetW											3	-2.77	0.08						3	-2.68	0.19	92
Soil texture-depending effects of doxycycline and streptomycin applied with manure on community composition and resistome		Antibiotic Resistance		qPCR		relative abundance tetW											3	-2.64	0.06						3	-2.68	0.08
Soil texture-depending effects of doxycycline and streptomycin applied with manure on community composition and resistome		Antibiotic Resistance		qPCR													3	-2.66	0.07						3	-2.63	0.04
Soil texture-depending effects of doxycycline and streptomycin applied with manure on community composition and resistome		Antibiotic Resistance		qPCR													3	-3.05	0.06						3	-3.07	0.05
Soil texture-depending effects of doxycycline and streptomycin applied with manure on community composition and resistome		Antibiotic Resistance		qPCR													3	-2.89	0.4
Soil texture-depending effects of doxycycline and streptomycin applied with manure on community composition and resistome		Antibiotic Resistance		qPCR													3	-3.07	0.05
Soil texture-depending effects of doxycycline and streptomycin applied with manure on community composition and resistome		Antibiotic Resistance		qPCR													3	-2.92	0.05
Soil texture-depending effects of doxycycline and streptomycin applied with manure on community composition and resistome		Antibiotic Resistance		qPCR													3	-3.04	0.08
Soil texture-depending effects of doxycycline and streptomycin applied with manure on community composition and resistome		Antibiotic Resistance		qPCR													3	-2.87	0.1
Soil texture-depending effects of doxycycline and streptomycin applied with manure on community composition and resistome		Antibiotic Resistance		qPCR													3	-3	0.02
Soil texture-depending effects of doxycycline and streptomycin applied with manure on community composition and resistome		Antibiotic Resistance		qPCR													3	-2.77	0.11
Soil texture-depending effects of doxycycline and streptomycin applied with manure on community composition and resistome		Antibiotic Resistance		qPCR													3
Soil texture-depending effects of doxycycline and streptomycin applied with manure on community composition and resistome		Antibiotic Resistance		qPCR
Soil texture-depending effects of doxycycline and streptomycin applied with manure on community composition and resistome		Antibiotic Resistance		qPCR		relative abundance of tetM																						28
Soil texture-depending effects of doxycycline and streptomycin applied with manure on community composition and resistome		Antibiotic Resistance		qPCR		relative abundance of tetM
Soil texture-depending effects of doxycycline and streptomycin applied with manure on community composition and resistome		Antibiotic Resistance		qPCR		relative abundance of aadA																						28
Soil texture-depending effects of doxycycline and streptomycin applied with manure on community composition and resistome		Antibiotic Resistance		qPCR		relative abundance of aadA
Soil texture-depending effects of doxycycline and streptomycin applied with manure on community composition and resistome		Antibiotic Resistance		qPCR		relative abundance of strA																						28
Soil texture-depending effects of doxycycline and streptomycin applied with manure on community composition and resistome		Antibiotic Resistance		qPCR		relative abundance of strA
Streptomycin application has no detectable effect on bacterial community structure in apple orchard soil	Microbial Diversity	Antibiotic Resistance	16S rRNA sequencing	Dilution Plating	Shannon Diversity	RQ						8	6.5	1														10	0.8	8	0.6	8			0.1
Streptomycin application has no detectable effect on bacterial community structure in apple orchard soil	Microbial Diversity	Antibiotic Resistance	16S rRNA sequencing	Dilution Plating	Pielou's Evenness	RQ																						10	1	8	0.8	8			0.13
Streptomycin use in apple orchards did not increase abundance of mobile resistance genes		Antibiotic Resistance		qPCR		relative abundance of aadA
The impact of environmental contamination with antibiotics on levels of resistance in soil bacteria		Antibiotic Resistance		Dilution Plating		RQ																							23410000	36850000	18450000	18450000			0.64
Tn5 to assess soil fate of genetically marked bacteria screening for aminoglycoside-resistance advantage and labelling specifity		Antibiotic Resistance		Dilution Plating		RQ																							67000	53000000	53000000	53000000			0.0013
Uptake of the Plant Agriculture-Used Antibiotics Oxytetracycline and Streptomycin by Cherry Radish─Effect on Plant Microbiome and the Potential Health Risk.		Antibiotic Resistance		Dilution Plating		RQ											5	7	2						5	24	1	74
Uptake of the Plant Agriculture-Used Antibiotics Oxytetracycline and Streptomycin by Cherry Radish─Effect on Plant Microbiome and the Potential Health Risk.	Microbial Diversity		16S rRNA sequencing	Dilution plating	Shannon Diversity	RQ						10	8.15	9.105	1.01167	1.00582	5	9.1	0.1	10	8.1	8.3	0.922222	0.960324	5	9	0.1	3
Uptake of the Plant Agriculture-Used Antibiotics Oxytetracycline and Streptomycin by Cherry Radish─Effect on Plant Microbiome and the Potential Health Risk.	Microbial Diversity		16S rRNA sequencing	Dilution plating	Shannon Diversity	RQ											5	7.2	0.1						5	7.2	0.2	3
Use of staining and inhibitors to separate fungal and bacterial activity in soil	Microbial Diversity		Dilution Plating		Microbial Activity																								1004000000	2100000000	1100000000	6000000000	Greater than 1 week	Greater than 1 week
Use of staining and inhibitors to separate fungal and bacterial activity in soil	Microbial Diversity		Dilution Plating		Microbial Activity																								704115000	3700500000	4374000000	14500000000	One week or less	One week or less

## Sheet: Excluded_High_Risk
Title	ROB Score	Intervention Type	Setting	Population	Plant Species	Soil Use	Light/Dark	Temperature (Celsius)	Duration (Days)	pH (Water)	Carbon Content (%)	Nitrogen Content (%)	Oxygen Status	Compost Use	Type of Tillage	% Sand	% Silt	% Clay	Depth (cm)	Water holding capacity (%)	Previous History of Antibiotic Use	Clade	Division
Alteration of microbial community structure affects diesel biodegradation in an Arctic soil	2	Antibiotic	Field	Soil		Natural		10	42	7.88	4.9								15	18.7	No
Alteration of microbial community structure affects diesel biodegradation in an Arctic soil	2	Control	Field	Soil		Natural		10	42	7.88	4.9								15	18.7	No
Alterations in soil microbial communities caused by treatments with penicillin or neomycin	2	Antibiotic	Laboratory	Soil		Natural	Dark	25	3		1.6								20	50
Alterations in soil microbial communities caused by treatments with penicillin or neomycin	2	Antibiotic	Laboratory	Soil	Corn	Agricultural	Dark	25	3		1.7								20	50			Angiosperms
Alterations in soil microbial communities caused by treatments with penicillin or neomycin	2	Antibiotic	Laboratory	Soil		Natural	Dark	25	3		1.6								20	50
Alterations in soil microbial communities caused by treatments with penicillin or neomycin	2	Antibiotic	Laboratory	Soil		Natural	Dark	25	3		1.6								20	50
Alterations in soil microbial communities caused by treatments with penicillin or neomycin	2	Antibiotic	Laboratory	Soil	Corn	Agricultural	Dark	25	3		1.7								20	50			Angiosperms
Alterations in soil microbial communities caused by treatments with penicillin or neomycin	2	Antibiotic	Laboratory	Soil	Corn	Agricultural	Dark	25	3		1.7								20	50			Angiosperms
Alterations in soil microbial communities caused by treatments with penicillin or neomycin	2	Control	Laboratory	Soil		Natural	Dark	25	3		1.6								20	50
Alterations in soil microbial communities caused by treatments with penicillin or neomycin	2	Control	Laboratory	Soil	Corn	Agricultural	Dark	25	3		1.7								20	50			Angiosperms
Antibiotic resistance in soil and water environments	2	Antibiotic	Field	Soil		Agricultural		30	2					Partial					10		Yes
Antibiotic resistance in soil and water environments	2	Control	Field	Soil		Residential		30	2										10		No
Assessing antibiotics biodegradation and effects at sub-inhibitory concentrations by quantitative microbial community deconvulotion	2	Antibiotic	Laboratory	Soil		Natural	Dark	21	8	7.5									10
Assessing antibiotics biodegradation and effects at sub-inhibitory concentrations by quantitative microbial community deconvulotion	2	Control	Laboratory	Soil		Natural	Dark	21	8	7.5									10
Assessing antibiotics biodegradation and effects at sub-inhibitory concentrations by quantitative microbial community deconvulotion	2	Antibiotic	Laboratory	Soil		Natural	Dark	21	8	7.5									10
Assessing antibiotics biodegradation and effects at sub-inhibitory concentrations by quantitative microbial community deconvulotion	2	Control	Laboratory	Soil		Natural	Dark	21	8	7.5									10
Challenging the concept of bacteria subsisting on antibiotics	2	Antibiotic	Field	Soil	Apple	Agricultural				7									10			Dicots	Angiosperms
Challenging the concept of bacteria subsisting on antibiotics	2	Control	Field	Soil
Challenging the concept of bacteria subsisting on antibiotics	2	Antibiotic	Field	Soil		Agricultural				7.1									10
Challenging the concept of bacteria subsisting on antibiotics	2	Antibiotic	Field	Soil		Natural				7.3									10
Challenging the concept of bacteria subsisting on antibiotics	2	Antibiotic	Field	Soil	Apple	Agricultural				4.1									10			Dicots	Angiosperms
Challenging the concept of bacteria subsisting on antibiotics	2	Antibiotic	Field	Soil	Apple	Agricultural				5.3									10			Dicots	Angiosperms
Challenging the concept of bacteria subsisting on antibiotics	2	Antibiotic	Field	Soil		Agricultural				7.1									10
Challenging the concept of bacteria subsisting on antibiotics	2	Antibiotic	Field	Soil		Natural				7									10
Challenging the concept of bacteria subsisting on antibiotics	2	Antibiotic	Field	Soil		Natural				7.2									10
Challenging the concept of bacteria subsisting on antibiotics	2	Antibiotic	Field	Soil		Agricultural				5.7									10
Challenging the concept of bacteria subsisting on antibiotics	2	Antibiotic	Field	Soil		Natural													10
Distribution of Tetracycline and Streptomycin Resistance Genes and Class I Integrons in Enterobacter from Dairy and Nondairy Farm Soils	2	Antibiotic	Field	Soil		Agricultural		35	1										10		Yes
Distribution of Tetracycline and Streptomycin Resistance Genes and Class I Integrons in Enterobacter from Dairy and Nondairy Farm Soils	2	Control	Field	Soil		Natural		35	1										10		No
Distribution of Tetracycline and Streptomycin Resistance Genes and Class I Integrons in Enterobacter from Dairy and Nondairy Farm Soils	2	Antibiotic	Field	Soil		Agricultural		35	1										10		Yes
Distribution of Tetracycline and Streptomycin Resistance Genes and Class I Integrons in Enterobacter from Dairy and Nondairy Farm Soils	2	Antibiotic	Field	Soil		Natural		35	1										10		No
Effects of streptomycin, cycloheximide, fungizone, captan, carbofuran, cygon, and PCNB on Soil Microorganisms	2	Antibiotic	Laboratory	Soil	Grass	Research		20	22										10			Monocots	Angiosperms
Effects of streptomycin, cycloheximide, fungizone, captan, carbofuran, cygon, and PCNB on Soil Microorganisms	2	Control	Laboratory	Soil	Bouteloua gracilis	Research		20											10			Monocots	Angiosperms
Effects of streptomycin, cycloheximide, fungizone, captan, carbofuran, cygon, and PCNB on Soil Microorganisms	2	Antibiotic	Laboratory	Soil	Grass	Research		20	14										10			Monocots	Angiosperms
Efficacy of Burning, Tillage, and Biocides in Controlling Bacteria Released at Field Sites and Effects on Indigenous Bacteria and Fungi	2	Antibiotic	Field	Soil	Common bean	Research		30	2	5.5	4.24				None				12			Dicots	Angiosperms
Efficacy of Burning, Tillage, and Biocides in Controlling Bacteria Released at Field Sites and Effects on Indigenous Bacteria and Fungi	2	Control	Field	Soil	Common bean	Research		30	2	5.5	4.24				None				12			Dicots	Angiosperms
Efficacy of Burning, Tillage, and Biocides in Controlling Bacteria Released at Field Sites and Effects on Indigenous Bacteria and Fungi	2	Antibiotic	Field	Soil	Common bean	Research		30	2	5.5	4.24				Deep Till				12			Dicots	Angiosperms
Growth of soil bacteria, on penicillin and neomyci, not previously exposed to these antibiotics	2	Antibiotic	Field	Soil		Agricultural		22	4	7.5				Yes	None				15		Uncertain
Growth of soil bacteria, on penicillin and neomyci, not previously exposed to these antibiotics	2	Control	Field	Soil		Agricultural		22	4					No	None				15		Uncertain
Growth of soil bacteria, on penicillin and neomyci, not previously exposed to these antibiotics	2	Antibiotic	Field	Soil		Agricultural		22	4	8.9				No	None				15		Uncertain
Growth of soil bacteria, on penicillin and neomyci, not previously exposed to these antibiotics	2	Antibiotic	Field	Soil		Natural		22	4	5.3				No	None				15		Uncertain
Growth of soil bacteria, on penicillin and neomyci, not previously exposed to these antibiotics	2	Antibiotic	Field	Soil	Corn	Agricultural		22	4	5.2				No	None				15		Uncertain		Angiosperms
Influence of soil use on prevalence of tetracycline, streptomycin, and erythromycin resistance and associated resistance	2	Control	Field	Soil	Pine Trees	Natural													15		No		Gymnosperms
Influence of soil use on prevalence of tetracycline, streptomycin, and erythromycin resistance and associated resistance	2	Antibiotic	Field	Soil	Vegetables	Agricultural													15		Yes		Angiosperms
Influence of soil use on prevalence of tetracycline, streptomycin, and erythromycin resistance and associated resistance	2	Antibiotic	Field	Soil	Apple	Agricultural													15		Yes	Dicots	Angiosperms
Influence of soil use on prevalence of tetracycline, streptomycin, and erythromycin resistance and associated resistance	2	Antibiotic	Field	Soil	Mixed fruit	Agricultural													15		Yes		Angiosperms
Influence of soil use on prevalence of tetracycline, streptomycin, and erythromycin resistance and associated resistance	2	Antibiotic	Field	Soil	Vegetables and Fruits	Agricultural													15		Yes
Practical survey on antibiotic-resistant bacterial communities in livestock manure and manure amended soil	2	Antibiotic	Field	Soil	Vegetables	Agricultural		30	30					Yes					10		Yes		Angiosperms
Practical survey on antibiotic-resistant bacterial communities in livestock manure and manure amended soil	2	Control	Field	Soil	Vegetables	Agricultural		30	30					Yes					10		Yes		Angiosperms
Practical survey on antibiotic-resistant bacterial communities in livestock manure and manure amended soil	2	Antibiotic	Field	Soil	Vegetables	Agricultural		30	30					Yes					10		Yes		Angiosperms
Relationship between microbial composition and substrate use efficiency in a tropical soil	2	Antibiotic	Laboratory	Soil		Natural	Dark	27	27	4.3	11	0.8						49		60
Relationship between microbial composition and substrate use efficiency in a tropical soil	2	Control	Laboratory	Soil		Natural	Dark	27	27	4.3	11	0.8						49		60
Spraying of oxytetracycline and gentamicin onto field-grown coriander did not affect the abundance of resistant bacteria, resistance genes, and broad host range plasmids in tropical soil bacteria		Antibiotic		Soil	Vegetables	Agricultural		30	5	5.54						40		23		21.3	No		Angiosperms
Spraying of oxytetracycline and gentamicin onto field-grown coriander did not affect the abundance of resistant bacteria, resistance genes, and broad host range plasmids in tropical soil bacteria		Control		Soil	Vegetables	Agricultural		30	5	5.54						40		23		21.3	No		Angiosperms
Spraying of oxytetracycline and gentamicin onto field-grown coriander did not affect the abundance of resistant bacteria, resistance genes, and broad host range plasmids in tropical soil bacteria		Antibiotic		Soil	Vegetables	Agricultural		30	5	5.54						40		23		21.3	No		Angiosperms
Spraying of oxytetracycline and gentamicin onto field-grown coriander did not affect the abundance of resistant bacteria, resistance genes, and broad host range plasmids in tropical soil bacteria		Control		Soil	Vegetables	Agricultural		30	5	5.54						40		23		21.3	No		Angiosperms
Translocation of Streptomycin from Coleus Leaves and Its Effect on Rhizosphere Bacteria	2	Antibiotic	Laboratory	Rhizosphere	Coleus blumei Benth				12													Eudicots	Angiosperms
Translocation of Streptomycin from Coleus Leaves and Its Effect on Rhizosphere Bacteria	2	Control	Laboratory	Rhizosphere	Coleus blumei Benth				12													Eudicots	Angiosperms
Translocation of Streptomycin from Coleus Leaves and Its Effect on Rhizosphere Bacteria	2	Antibiotic	Laboratory	Rhizosphere	Coleus blumei Benth				12													Eudicots	Angiosperms

## Sheet: multilevel_shannon
Citation	Year	Organic Carbon (g/kg)	Nitrogen (g/kg).	Soil Type	Frequency	Method	rRNA type	Concentration (ug/g)	Concentration Type	intervention	SMD	spooled	mean.experimental	mean.control	n.experimental	n.control	experimental.standard deviation	control.standard deviation	duration (days)	id	ROB	Plant Species	Country	Setting	pH	Soil Use
Xiaohong Dong	2020	16	1.2	Clay loam	Once	Illumina MiSeq	16s rRNA	256	Medium	kanamycin	-1	0.79	8.14	8.95	3	2	0.97	0.09	0.71	1	Low	Unknown	China	Laboratory	Alkaline	Natural
Xiaohong Dong	2020	16	1.2	Clay loam	Once	Illumina MiSeq	16s rRNA	256	Medium	kanamycin	-2.1	1.11	7.72	10.01	3	3	1.21	0.99	1.71	2	Low	Unknown	China	Laboratory	Alkaline	Natural
Yanshuo Pan	2019	12.7	1.3	Sandy loam		Illumina MiSeq	16s and 18s rRNA	2000	High	streptomycin	-5.2	0.08	9.98	10.37	3	3	0.08	0.07	42	3	Low	Unknown	China	Laboratory	Neutral	Agriculture
Yanshuo Pan	2019	12.7	1.3	Sandy loam		Illumina MiSeq	16s and 18s rRNA	2000	High	streptomycin	-36.7	0.06	8.28	10.37	3	3	0.04	0.07	42	4	Low	Unknown	China	Laboratory	Neutral	Agriculture
Zhaobin Xia	2023	181.19	6.81	Sandy		Illumina MiSeq	16s rRNA	20000	High	tobramycin	4.1	0.18	5.25	4.49	3	3	0.07	0.25	201	5	Unclear	Flower	China	Laboratory	Neutral	Leisure
Ashley Shade	2013				Twice	Barcoded Pyrosequencing	16s rRNA	163	Medium	streptomycin	0.2	1.27	6.25	6	8	8	1	1.5	0	6	Low	Apple	United States	Field	Neutral	Agriculture
Ashley Shade	2013				Twice	Barcoded Pyrosequencing	16s rRNA	163	Medium	streptomycin	0.5	0.5	6.5	6.25	8	8	0.5	0.5	10	7	Low	Apple	United States	Field	Neutral	Agriculture
Lichun Yin	2023	309.2	11.9		Weekly	ITS sequencing	16s rRNA	1.45	Low	streptomycin	-0.4	0.72	6.8	7.1	5	5	1	0.2	44	8	Unclear	Cherry Radish	China	Laboratory	Neutral	Agriculture
Lichun Yin	2023	309.2	11.9		Weekly	ITS sequencing	16s rRNA	1.45	Low	streptomycin	0	0.16	7.2	7.2	5	5	0.1	0.2	74	9	Unclear	Cherry Radish	China	Laboratory	Neutral	Agriculture
Lichun Yin	2023	309.2	11.9		Weekly	ITS sequencing	16s rRNA	14.5	Low	streptomycin	1	0.1	9.2	9.1	5	5	0.1	0.1	44	10	Unclear	Cherry Radish	China	Laboratory	Neutral	Agriculture
Lichun Yin	2023	309.2	11.9		Weekly	ITS sequencing	16s rRNA	14.5	Low	streptomycin	1	0.1	9.1	9	5	5	0.1	0.1	74	11	Unclear	Cherry Radish	China	Laboratory	Neutral	Agriculture

## Sheet: multilevel_RQ
Citation	Year	Concentration (ug/g)	Selective Concentration (ug/g)	Concentration Type	Species	Frequency	depth(cm)	Temperature	Incubation Length (days)	rq	n	standard error	intervention	duration (days)	id	ROB	Plant Species	Method of Application	Country	Setting	pH	Soil Use
Sahar Tolba	2002	15.4	2	Sub	actinomycetes	annually	5	28	7	0.18	40000000	6.1e-05	streptomycin	14	1	Unclear	Apple	Spray	Germany	Field	Neutral	Agriculture
Sahar Tolba	2002	15.4	50	Super	actinomycetes	annually	5	28	7	0.05	40000000	3.4e-05	streptomycin	14	2	Unclear	Apple	Spray	Germany	Field	Neutral	Agriculture
Sahar Tolba	2002	0	2	Super	actinomycetes	annually	5	28	7	0.04	30000000	3.6e-05	control	14	3	Unclear	Apple	Spray	Germany	Field	Neutral	Agriculture
Sahar Tolba	2002	0	50	Super	actinomycetes	annually	5	28	7	0.02	30000000	2.6e-05	control	14	4	Unclear	Apple	Spray	Germany	Field	Neutral	Agriculture
Sahar Tolba	2002	15.4	2	Sub	actinomycetes	annually	5	28	7	0.2	40000000	6.3e-05	streptomycin	210	5	Unclear	Apple	Spray	Germany	Field	Neutral	Agriculture
Sahar Tolba	2002	15.4	50	Super	actinomycetes	annually	5	28	7	0.1	40000000	4.7e-05	streptomycin	210	6	Unclear	Apple	Spray	Germany	Field	Neutral	Agriculture
Sahar Tolba	2002	0	2	Super	actinomycetes	annually	5	28	7	0.18	30000000	7e-05	control	210	7	Unclear	Apple	Spray	Germany	Field	Neutral	Agriculture
Sahar Tolba	2002	0	50	Super	actinomycetes	annually	5	28	7	0.1	30000000	5.5e-05	control	210	8	Unclear	Apple	Spray	Germany	Field	Neutral	Agriculture
George W. Sundin	1995		25		Gram-negative		6	28	3	0.102	7079458	0.000114	streptomycin	0	9	Unclear	Pear	Unknown	USA	Field	Neutral	Agriculture
George W. Sundin	1995		25		Gram-negative		6	28	3	0.107	3981072	0.000155	streptomycin	21	10	Unclear	Pear	Unknown	USA	Field	Neutral	Agriculture
George W. Sundin	1995		25		Gram-negative		6	28	3	0.034	4073803	9e-05	streptomycin	322	11	Unclear	Pear	Unknown	USA	Field	Neutral	Agriculture
George W. Sundin	1995	0	25	Super	Gram-negative		6	28	3	0.068	5495409	0.000107	control	0	12	Unclear	Pear	Unknown	USA	Field	Neutral	Agriculture
George W. Sundin	1995	0	25	Super	Gram-negative		6	28	3	0.06	3311311	0.000131	control	21	13	Unclear	Pear	Unknown	USA	Field	Neutral	Agriculture
George W. Sundin	1995	0	25	Super	Gram-negative		6	28	3	0.033	3090295	0.000102	control	322	14	Unclear	Pear	Unknown	USA	Field	Neutral	Agriculture
George W. Sundin	1995		25		Gram-negative		6	28	3	0.032	12302688	5e-05	streptomycin	322	15	Unclear	Pear	Unknown	USA	Field	Neutral	Agriculture
George W. Sundin	1995		25		Gram-negative		6	28	3	0.045	3630781	0.000109	streptomycin	322	16	Unclear	Pear	Unknown	USA	Field	Neutral	Agriculture
George W. Sundin	1995		25		Gram-negative		6	28	3	0.03	5011872	7.6e-05	streptomycin	322	17	Unclear	Pear	Unknown	USA	Field	Neutral	Agriculture
George W. Sundin	1995		25		Gram-negative		6	28	3	0.012	19952623	2.4e-05	streptomycin	49	18	Unclear	Tomato	Unknown	USA	Field	Neutral	Agriculture
George W. Sundin	1995		25		Gram-negative		6	28	3	0.034	18620871	4.2e-05	streptomycin	63	19	Unclear	Tomato	Unknown	USA	Field	Neutral	Agriculture
George W. Sundin	1995		25		Gram-negative		6	28	3	0.029	5888437	6.9e-05	streptomycin	393	20	Unclear	Tomato	Unknown	USA	Field	Neutral	Agriculture
George W. Sundin	1995		25		Gram-negative		6	28	3	0.027	18197009	3.8e-05	streptomycin	393	21	Unclear	Tomato	Unknown	USA	Field	Neutral	Agriculture
George W. Sundin	1995		25		Gram-negative		6	28	3	0.015	12589254	3.4e-05	streptomycin	393	22	Unclear	Tomato	Unknown	USA	Field	Neutral	Agriculture
G Recorbet	1992	40	100	Super	E. coli K12	Once		37	1	0.001	53000000	5e-06	kanamycin	0	27	Low	Unknown	Soil	France	Laboratory	Acidic	Agriculture
Lichun Yin	2023	1.45	100	Super	Soil Bacteria	Weekly		37	1	0.015	30600	0.000695	streptomycin	74	28	Unclear	Cherry Radish	Soil	China	Greenhouse	Neutral	Agriculture
Lichun Yin	2023	0	100	Super	Soil Bacteria	Weekly		37	1	0.24	49800	0.001914	control	74	29	Unclear	Cherry Radish	Soil	China	Greenhouse	Neutral	Agriculture
Lichun Yin	2023	14.5	100	Super	Soil Bacteria	Weekly		37	1	0.075	45800	0.001231	streptomycin	74	30	Unclear	Cherry Radish	Soil	China	Greenhouse	Neutral	Agriculture
Sahar Tolba	2002	15.4	2	Sub	actinomycetes	annually	5	28	7	0.06	40000000	3.8e-05	streptomycin	14	31	Unclear	Apple	Spray	Germany	Field	Alkaline	Agriculture
Sahar Tolba	2002	15.4	50	Super	actinomycetes	annually	5	28	7	0.01	40000000	1.6e-05	streptomycin	14	32	Unclear	Apple	Spray	Germany	Field	Alkaline	Agriculture
Sahar Tolba	2002	15.4	2	Sub	actinomycetes	annually	5	28	7	0.14	40000000	5.5e-05	streptomycin	210	33	Unclear	Apple	Spray	Germany	Field	Alkaline	Agriculture
Sahar Tolba	2002	15.4	50	Super	actinomycetes	annually	5	28	7	0.01	40000000	1.6e-05	streptomycin	210	34	Unclear	Apple	Spray	Germany	Field	Alkaline	Agriculture

## Sheet: multilevel_simpson
Citation	Year	Organic Carbon	Nitrogen	Soil Type	Frequency	Depth (cm)	Concentration Type	Concentration	intervention	Method of Application	Soil Use	SMD	spooled	mean.experimental	mean.control	n.experimental	n.control	experimental.standard deviation	control.standard deviation	intervention	duration (days)	id	ROB	Plant Species	Method of Application	Soil Use	pH
Xiaohong Dong	2020	16	1.2	Clay loam	Once	5	Medium	256	kanamycin	Soil	Natural	-0.53	0.02	0.97	0.983	3	2	0.03	0.003	kanamycin	0.71	1	Low	Unknown	Soil	Natural	Alkaline
Xiaohong Dong	2020	16	12	Clay loam	Once	5	Medium	256	kanamycin	Soil	Natural	-1.46	0.04	0.939	0.991	3	3	0.05	0.006	kanamycin	1.71	2	Low	Unknown	Soil	Natural	Alkaline
Zhaobin Xia	2023	181.19	6.81	Sandy			High	20000	tobramycin	Soil	Leisure	-2.04	0.01	0.014	0.033	3	3	0.002	0.013	tobramycin	201	5	Unclear	Flower	Soil	Leisure	Acidic
Dandan Hu	2019	1650.13	1834.5	Sandy	Monthly	20	Medium	360	streptomycin	Spray	Research	-37.95	1.58	10	70	3	3	1	2	streptomycin	150	7	Low	Flower	Spray	Research	Alkaline
Dandan Hu	2019	1342.84	168.36	Sandy	Monthly	20	Medium	360	streptomycin	Spray	Research	-39.21	1.58	10	72	3	3	1	2	streptomycin	150	9	Low	Flower	Spray	Research	Alkaline
